# Supplementary material for: LINC01526 Promotes Proliferation and Metastasis of Gastric Cancer by Interacting with TARBP2 to Induce GNG7 mRNA Decay
Source: Cancers (Basel). 2022 Oct 9;14(19):4940. doi: 10.3390/cancers14194940 (PMC9562272; doi:10.3390/cancers14194940)
Supplement: Supplementary file 1 [file cancers-14-04940-s001.zip]

Archive with 6 entries (6 files):
- Figure S1.tif
- Figure S2.pdf
- Figure S3.pdf
- Table S1.xlsx
- Table S2.xlsx
- Table S3.pdf
