# Supplementary material for: LINC01526 Promotes Proliferation and Metastasis of Gastric Cancer by Interacting with TARBP2 to Induce GNG7 mRNA Decay
Source: Cancers (Basel). 2022 Oct 9;14(19):4940. doi: 10.3390/cancers14194940 (PMC9562272; doi:10.3390/cancers14194940)
Supplement: Supplementary file 1 [file cancers-14-04940-s001.zip › Table S1.xlsx]

## Sheet: Sheet1
Supplementary Table S1. Putative interactors identified from three independent RNA pull-down assays in this study
Gene names	Unique peptides LINC01526_1	Unique peptides LINC01526_2	Unique peptides LINC01526_3	Unique peptides Control_1	Unique peptides Control_2	Unique peptides Control_3	Sequence coverage [%]	Mol. weight [kDa]	Sequence length
TARBP2	5	7	7	0	0	0	29.3	36.916	345
STRBP	5	5	7	0	0	0	18.9	73.652	672
SPTAN1	5	4	6	0	0	0	4.4	282.83	2457
DYNC1H1	3	2	3	0	0	0	1.3	532.4	4646
HYOU1	3	3	2	0	0	0	8.1	72.976	656
ACTR3	2	3	2	0	0	0	11.5	47.371	418
GDI2	3	2	2	0	0	0	11.2	45.619	400
PRKRA	3	3	1	0	0	0	24	31.635	288
PNN	3	3	1	0	0	0	8.4	81.627	717
PSMD11	1	2	3	0	0	0	7.8	47.534	423
RAVER1	2	2	2	0	0	0	8	77.843	739
NOA1	2	3	1	0	0	0	8.3	78.457	698
PACSIN2	1	1	3	0	0	0	6.9	51.828	451
SMARCA2	1	1	3	0	0	0	8.1	181.28	1590
SDHB	1	2	2	0	0	0	8.2	31.629	280
NUP35	1	2	2	0	0	0	10	33.12	309
SEC13	2	1	2	0	0	0	21.8	31.595	284
DAZAP1	1	3	1	0	0	0	15.9	35.02	327
MMGT1	2	2	1	0	0	0	26.7	14.686	131
TMX1	2	2	1	0	0	0	12.9	31.791	280
MED31	2	2	1	0	0	0	25.2	15.805	131
EMC7	1	1	2	0	0	0	15.1	20.885	192
RHOT1	1	1	2	0	0	0	3.2	68.449	597
SLC25A24	1	1	2	0	0	0	4.6	53.354	477
COX5B	1	2	1	0	0	0	14.7	13.696	129
ILF3	1	2	1	0	0	0	57.5	95.337	894
TMEM214	1	2	1	0	0	0	5.9	72.039	644
GADD45GIP1	1	2	1	0	0	0	16.2	25.384	222
ATP13A1	1	2	1	0	0	0	2.5	132.95	1204
PDS5A	2	1	1	0	0	0	2	150.83	1337
TXNDC5	2	1	1	0	0	0	11.1	36.177	324
UTP6	2	1	1	0	0	0	3.7	70.193	597
EPT1	1	1	1	0	0	0	10	20.557	180
ZCCHC17	1	1	1	0	0	0	9.6	16.523	146
FKBP8	1	1	1	0	0	0	15.5	11.019	103
MRPL39	1	1	1	0	0	0	5.1	34.032	297
VKORC1	1	1	1	0	0	0	12.5	11.082	104
PQBP1	1	1	1	0	0	0	16.7	16.455	150
PKN1	1	1	1	0	0	0	5.1	28.205	255
GNAI3	1	1	1	0	0	0	9.9	40.532	354
MAGOH;MAGOHB	1	1	1	0	0	0	26	17.163	146
MFGE8	1	1	1	0	0	0	12.4	31.185	275
MESDC2	1	1	1	0	0	0	10.3	26.076	234
PCK2	1	1	1	0	0	0	6.3	55.952	506
CISD1	1	1	1	0	0	0	13.9	12.199	108
