# Supplementary material for: LINC01526 Promotes Proliferation and Metastasis of Gastric Cancer by Interacting with TARBP2 to Induce GNG7 mRNA Decay
Source: Cancers (Basel). 2022 Oct 9;14(19):4940. doi: 10.3390/cancers14194940 (PMC9562272; doi:10.3390/cancers14194940)
Supplement: Supplementary file 1 [file cancers-14-04940-s001.zip › Table S2.xlsx]

## Sheet: Sheet1
Supplementary Table S2. Differentially expressed genes identified in this study
t_id	class_code	chr	strand	start	end	t_name	num_exons	length	gene_id	gene_name	GO	KEGG	KO_ENTRY	EC	Description	trans_type	FPKM.si_TARBP2_1	FPKM.si_TARBP2_2	FPKM.si_TARBP2_3	FPKM.si_NC_1	FPKM.si_NC_2	FPKM.si_NC_3	fc	log2(fc)	pval	qval	regulation	significant
54965	0	chr12	-	53307456	53314815	ENST00000548931	10	1109	ENSG00000094914	AAAS	GO:0000922(spindle pole);GO:0001578(microtubule bundle formation);GO:0003674(molecular_function);GO:0005515(protein binding);GO:0005634(nucleus);GO:0005635(nuclear envelope);GO:0005643(nuclear pore);GO:0005654(nucleoplasm);GO:0005737(cytoplasm);GO:0005813(centrosome);GO:0005829(cytosol);GO:0005856(cytoskeleton);GO:0006110(regulation of glycolytic process);GO:0006406(mRNA export from nucleus);GO:0…	03013(RNA transport)	K14320	NA	aladin WD repeat nucleoporin [Source:HGNC Symbol;Acc:HGNC:13666]	protein_coding	0	0	0	0.117555	0.140254	0.337445	0.000503987	-10.9543	0.000188135	0.0165493	down	yes
101312	0	chr17	-	42956405	42964454	ENST00000436545	6	680	ENSG00000266967	AARSD1	GO:0000166(nucleotide binding);GO:0002196(Ser-tRNA(Ala) hydrolase activity);GO:0003674(molecular_function);GO:0003676(nucleic acid binding);GO:0004812(aminoacyl-tRNA ligase activity);GO:0004813(alanine-tRNA ligase activity);GO:0005524(ATP binding);GO:0005634(nucleus);GO:0005737(cytoplasm);GO:0006412(translation);GO:0006419(alanyl-tRNA aminoacylation);GO:0006450(regulation of translational fidelit…	NA	K07050	EC:3.1.1.-	alanyl-tRNA synthetase domain containing 1 [Source:HGNC Symbol;Acc:HGNC:28417]	nonsense_mediated_decay	0	0.038639	0.037682	1.15092	0.394628	0.413948	0.0389493	-4.68226	0.000155737	0.0139898	down	yes
211621	0	chr7	+	151028450	151045562	ENST00000466514	14	2199	ENSG00000197150	ABCB8	GO:0000166(nucleotide binding);GO:0005515(protein binding);GO:0005524(ATP binding);GO:0005654(nucleoplasm);GO:0005730(nucleolus);GO:0005739(mitochondrion);GO:0005743(mitochondrial inner membrane);GO:0006811(ion transport);GO:0006813(potassium ion transport);GO:0016020(membrane);GO:0016021(integral component of membrane);GO:0016887(ATPase activity);GO:0031966(mitochondrial membrane);GO:0042626(ATP…	02010(ABC transporters)	K05655	NA	ATP binding cassette subfamily B member 8 [Source:HGNC Symbol;Acc:HGNC:49]	nonsense_mediated_decay	0.142908	0.049887	0.221421	0.850715	0.812405	0.930201	0.159724	-2.64635	6.59328e-06	0.000728623	down	yes
65448	0	chr13	-	95095797	95301302	ENST00000643556	22	3059	ENSG00000125257	ABCC4	GO:0000166(nucleotide binding);GO:0002576(platelet degranulation);GO:0005515(protein binding);GO:0005524(ATP binding);GO:0005886(plasma membrane);GO:0010033(response to organic substance);GO:0010243(response to organonitrogen compound);GO:0014070(response to organic cyclic compound);GO:0015562(efflux transmembrane transporter activity);GO:0015662(ion transmembrane transporter activity, phosphoryl…	01523(Antifolate resistance);02010(ABC transporters);04024(cAMP signaling pathway);04976(Bile secretion)	K05673	NA	ATP binding cassette subfamily C member 4 [Source:HGNC Symbol;Acc:HGNC:55]	nonsense_mediated_decay	0.023029	0.014974	0.022439	0.056437	1.80815	0.268161	0.02834	-5.14102	0.000127261	0.011662	down	yes
168632	0	chr3	-	183919934	184017884	ENST00000334444	30	5790	ENSG00000114770	ABCC5	GO:0000166(nucleotide binding);GO:0005524(ATP binding);GO:0005768(endosome);GO:0005794(Golgi apparatus);GO:0005796(Golgi lumen);GO:0005886(plasma membrane);GO:0005887(integral component of plasma membrane);GO:0008514(organic anion transmembrane transporter activity);GO:0010008(endosome membrane);GO:0015562(efflux transmembrane transporter activity);GO:0015711(organic anion transport);GO:0016020(m…	01523(Antifolate resistance);02010(ABC transporters)	K05668	NA	ATP binding cassette subfamily C member 5 [Source:HGNC Symbol;Acc:HGNC:56]	protein_coding	2.48766	2.62622	2.56206	7.17827	6.54641	5.00377	0.409855	-1.28681	0.000338758	0.0277527	down	yes
144477	0	chr20	-	25300213	25317074	ENST00000671858	10	1599	ENSG00000100997	ABHD12	GO:0002084(protein depalmitoylation);GO:0004620(phospholipase activity);GO:0004622(lysophospholipase activity);GO:0005737(cytoplasm);GO:0005783(endoplasmic reticulum);GO:0005789(endoplasmic reticulum membrane);GO:0005886(plasma membrane);GO:0006629(lipid metabolic process);GO:0006660(phosphatidylserine catabolic process);GO:0007628(adult walking behavior);GO:0008474(palmitoyl-(protein) hydrolase …	NA	K13704	EC:3.1.1.23	abhydrolase domain containing 12, lysophospholipase [Source:HGNC Symbol;Acc:HGNC:15868]	protein_coding	0.406368	0.415161	0.470121	3.44871	4.62652	4.98675	0.0988862	-3.33809	4.91744e-15	2.41716e-11	down	yes
178205	0	chr4	+	153222059	153415081	ENST00000675079	18	3962	ENSG00000288637	AC013477	GO:0005515(protein binding);GO:0008270(zinc ion binding)	NA	NA	NA	novel protein	protein_coding	0	0	0	0.548815	0.023578	0.341402	0.000328301	-11.5727	9.77288e-06	0.00105718	down	yes
130216	0	chr2	+	61471188	61483913	ENST00000603652	3	1738	ENSG00000270820	AC016727	NA	NA	NA	NA	novel transcript, antisense to XPO1	lncRNA	0	0	0	0.165739	0.226684	0.117811	0.000587966	-10.732	5.55446e-06	0.000617152	down	yes
109353	0	chr18	-	22699481	22933764	ENST00000578831	4	570	ENSG00000265943	AC090912	NA	NA	NA	NA	novel transcript, antisense to RBBP8	lncRNA	0	0	0	0.418738	0.295624	0.102422	0.000367294	-11.4108	0.000619888	0.0465056	down	yes
88258	0	chr16	+	30053127	30070413	ENST00000566897	12	2448	ENSG00000285043	AC093512	GO:0003824(catalytic activity);GO:0004332(fructose-bisphosphate aldolase activity);GO:0005829(cytosol);GO:0006096(glycolytic process);GO:0016020(membrane);GO:0016021(integral component of membrane);GO:0016829(lyase activity)	NA	NA	NA	uncharaterized LOC112694756 [Source:NCBI gene (formerly Entrezgene);Acc:112694756]	protein_coding	0	0	0	11.6344	15.1321	11.4573	7.8485e-06	-16.9592	1.82892e-24	7.49167e-20	down	yes
136514	0	chr2	-	157736521	157875862	ENST00000424669	12	2876	ENSG00000115170	ACVR1	GO:0000082(G1/S transition of mitotic cell cycle);GO:0000166(nucleotide binding);GO:0001525(angiogenesis);GO:0001569(branching involved in blood vessel morphogenesis);GO:0001701(in utero embryonic development);GO:0001702(gastrulation with mouth forming second);GO:0001707(mesoderm formation);GO:0001755(neural crest cell migration);GO:0002526(acute inflammatory response);GO:0003143(embryonic heart …	04060(Cytokine-cytokine receptor interaction);04350(TGF-beta signaling pathway);04550(Signaling pathways regulating pluripotency of stem cells);05418(Fluid shear stress and atherosclerosis)	NA	NA	activin A receptor type 1 [Source:HGNC Symbol;Acc:HGNC:171]	protein_coding	0	0	0.018218	0.331475	0.100398	0.280679	0.0255673	-5.28956	0.00023212	0.0199752	down	yes
106630	0	chr17	+	78187362	78207187	ENST00000588199	7	778	ENSG00000183077	AFMID	GO:0004061(arylformamidase activity);GO:0005515(protein binding);GO:0005634(nucleus);GO:0005737(cytoplasm);GO:0005829(cytosol);GO:0006569(tryptophan catabolic process);GO:0009435(NAD biosynthetic process);GO:0016787(hydrolase activity);GO:0019441(tryptophan catabolic process to kynurenine);GO:0034354('de novo' NAD biosynthetic process from tryptophan)	00380(Tryptophan metabolism);00630(Glyoxylate and dicarboxylate metabolism)	K01432	EC:3.5.1.9	arylformamidase [Source:HGNC Symbol;Acc:HGNC:20910]	nonsense_mediated_decay	0	0	0	0.150038	0.318032	1.12451	0.000188373	-12.3741	9.96409e-05	0.00942545	down	yes
17387	0	chr1	+	99850489	99924020	ENST00000294724	34	7446	ENSG00000162688	AGL	GO:0003824(catalytic activity);GO:0004133(glycogen debranching enzyme activity);GO:0004134(4-alpha-glucanotransferase activity);GO:0004135(amylo-alpha-1,6-glucosidase activity);GO:0005515(protein binding);GO:0005576(extracellular region);GO:0005634(nucleus);GO:0005737(cytoplasm);GO:0005829(cytosol);GO:0005977(glycogen metabolic process);GO:0005978(glycogen biosynthetic process);GO:0005980(glycoge…	00500(Starch and sucrose metabolism)	NA	NA	amylo-alpha-1, 6-glucosidase, 4-alpha-glucanotransferase [Source:HGNC Symbol;Acc:HGNC:321]	protein_coding	0	0	0	0.044449	0.537203	0.026549	0.000493258	-10.9854	1.62834e-05	0.00171614	down	yes
212520	0	chr8	+	6708693	6757695	ENST00000518327	3	852	ENSG00000155189	AGPAT5	GO:0002244(hematopoietic progenitor cell differentiation);GO:0003841(1-acylglycerol-3-phosphate O-acyltransferase activity);GO:0005515(protein binding);GO:0005634(nucleus);GO:0005635(nuclear envelope);GO:0005739(mitochondrion);GO:0005741(mitochondrial outer membrane);GO:0005783(endoplasmic reticulum);GO:0005789(endoplasmic reticulum membrane);GO:0006629(lipid metabolic process);GO:0006639(acylgly…	00561(Glycerolipid metabolism);00564(Glycerophospholipid metabolism);04072(Phospholipase D signaling pathway)	K19007	EC:2.3.1.51	1-acylglycerol-3-phosphate O-acyltransferase 5 [Source:HGNC Symbol;Acc:HGNC:20886]	protein_coding	0	0	0	0.201972	0.099152	0.192028	0.000608332	-10.6829	0.000418716	0.0332395	down	yes
39567	0	chr11	-	33698262	33722448	ENST00000527926	5	633	ENSG00000284969	AL049629	GO:0001971(negative regulation of activation of membrane attack complex);GO:0005886(plasma membrane);GO:0016020(membrane);GO:0031225(anchored component of membrane)	NA	NA	NA	novel protein	nonsense_mediated_decay	0.003719	0	0	0.007995	2.18576	1.9758	0.000891942	-10.1308	0.000431851	0.0341042	down	yes
98036	0	chr17	+	19649118	19673660	ENST00000672709	11	1679	ENSG00000072210	ALDH3A2	GO:0001561(fatty acid alpha-oxidation);GO:0004028(3-chloroallyl aldehyde dehydrogenase activity);GO:0004029(aldehyde dehydrogenase (NAD+) activity);GO:0005515(protein binding);GO:0005778(peroxisomal membrane);GO:0005783(endoplasmic reticulum);GO:0005789(endoplasmic reticulum membrane);GO:0006081(cellular aldehyde metabolic process);GO:0006629(lipid metabolic process);GO:0006631(fatty acid metabol…	00010(Glycolysis / Gluconeogenesis);00053(Ascorbate and aldarate metabolism);00071(Fatty acid degradation);00280(Valine, leucine and isoleucine degradation);00310(Lysine degradation);00330(Arginine and proline metabolism);00340(Histidine metabolism);00380(Tryptophan metabolism);00410(beta-Alanine metabolism);00561(Glycerolipid metabolism);00620(Pyruvate metabolism)	NA	NA	aldehyde dehydrogenase 3 family member A2 [Source:HGNC Symbol;Acc:HGNC:403]	protein_coding	0	0	0	0.207734	0.244022	0.198598	0.000461287	-11.082	5.71454e-07	6.81789e-05	down	yes
98025	0	chr17	+	19648751	19677598	ENST00000579855	11	3583	ENSG00000072210	ALDH3A2	GO:0001561(fatty acid alpha-oxidation);GO:0004028(3-chloroallyl aldehyde dehydrogenase activity);GO:0004029(aldehyde dehydrogenase (NAD+) activity);GO:0005515(protein binding);GO:0005778(peroxisomal membrane);GO:0005783(endoplasmic reticulum);GO:0005789(endoplasmic reticulum membrane);GO:0006081(cellular aldehyde metabolic process);GO:0006629(lipid metabolic process);GO:0006631(fatty acid metabol…	00010(Glycolysis / Gluconeogenesis);00053(Ascorbate and aldarate metabolism);00071(Fatty acid degradation);00280(Valine, leucine and isoleucine degradation);00310(Lysine degradation);00330(Arginine and proline metabolism);00340(Histidine metabolism);00380(Tryptophan metabolism);00410(beta-Alanine metabolism);00561(Glycerolipid metabolism);00620(Pyruvate metabolism)	NA	NA	aldehyde dehydrogenase 3 family member A2 [Source:HGNC Symbol;Acc:HGNC:403]	protein_coding	0.009037	0	0	3.40143	0.353564	0.458543	0.00214475	-8.86497	3.97054e-07	4.76492e-05	down	yes
52854	0	chr12	-	31672278	31729021	ENST00000536761	9	1025	ENSG00000151743	AMN1	GO:0005515(protein binding);GO:0006511(ubiquitin-dependent protein catabolic process);GO:0019005(SCF ubiquitin ligase complex);GO:0031146(SCF-dependent proteasomal ubiquitin-dependent protein catabolic process)	NA	NA	NA	antagonist of mitotic exit network 1 homolog [Source:HGNC Symbol;Acc:HGNC:27281]	protein_coding	0	0	0	0.801998	0.890468	0.088701	0.000168429	-12.5356	2.46783e-05	0.00255058	down	yes
227360	0	chr9	-	127087348	127122635	ENST00000373425	5	3443	ENSG00000136859	ANGPTL2	GO:0001525(angiogenesis);GO:0005102(signaling receptor binding);GO:0005515(protein binding);GO:0005576(extracellular region);GO:0005615(extracellular space);GO:0007275(multicellular organism development);GO:0062023(collagen-containing extracellular matrix);GO:0070062(extracellular exosome)	NA	NA	NA	angiopoietin like 2 [Source:HGNC Symbol;Acc:HGNC:490]	protein_coding	0.239977	0.133878	0.140086	0.496152	0.60508	0.499713	0.321024	-1.63925	0.000301401	0.0251278	down	yes
180697	0	chr5	-	14768162	14769150	ENST00000646501	2	556	ENSG00000154122	ANKH	GO:0001501(skeletal system development);GO:0005315(inorganic phosphate transmembrane transporter activity);GO:0005886(plasma membrane);GO:0005887(integral component of plasma membrane);GO:0006817(phosphate ion transport);GO:0007626(locomotory behavior);GO:0015114(phosphate ion transmembrane transporter activity);GO:0016020(membrane);GO:0016021(integral component of membrane);GO:0019867(outer memb…	NA	K22734	NA	ANKH inorganic pyrophosphate transport regulator [Source:HGNC Symbol;Acc:HGNC:15492]	protein_coding	0	0	0	0.248829	0.288671	0.266575	0.0003731	-11.3882	0.000199056	0.0174638	down	yes
43792	0	chr11	+	67297891	67302483	ENST00000508417	2	2009	ENSG00000172932	ANKRD13D	GO:0002091(negative regulation of receptor internalization);GO:0005515(protein binding);GO:0005737(cytoplasm);GO:0005768(endosome);GO:0005770(late endosome);GO:0005886(plasma membrane);GO:0016020(membrane);GO:0048471(perinuclear region of cytoplasm);GO:0140036(ubiquitin-dependent protein binding)	NA	K21437	NA	ankyrin repeat domain 13D [Source:HGNC Symbol;Acc:HGNC:27880]	retained_intron	0.008598	0.017226	0.013775	0.049101	0.362994	0.571887	0.0402436	-4.6351	0.000371827	0.0300017	down	yes
225605	0	chr9	+	94760438	95087159	ENST00000428313	16	2288	ENSG00000148120	AOPEP	GO:0002003(angiotensin maturation);GO:0004177(aminopeptidase activity);GO:0005634(nucleus);GO:0005730(nucleolus);GO:0005737(cytoplasm);GO:0005829(cytosol);GO:0006508(proteolysis);GO:0008233(peptidase activity);GO:0008237(metallopeptidase activity);GO:0008270(zinc ion binding);GO:0016787(hydrolase activity);GO:0046872(metal ion binding);GO:0070006(metalloaminopeptidase activity)	NA	K09606	EC:3.4.11.-	aminopeptidase O (putative) [Source:HGNC Symbol;Acc:HGNC:1361]	protein_coding	0	0	0	0.030978	0.871578	0.049906	0.000314973	-11.6325	0.000341121	0.0278719	down	yes
154173	0	chr22	+	36253078	36267521	ENST00000319136	7	3000	ENSG00000100342	APOL1	GO:0005254(chloride channel activity);GO:0005515(protein binding);GO:0005576(extracellular region);GO:0005615(extracellular space);GO:0005788(endoplasmic reticulum lumen);GO:0006629(lipid metabolic process);GO:0006869(lipid transport);GO:0006898(receptor-mediated endocytosis);GO:0008202(steroid metabolic process);GO:0008203(cholesterol metabolic process);GO:0008289(lipid binding);GO:0031224(intri…	05143(African trypanosomiasis)	K14480	NA	apolipoprotein L1 [Source:HGNC Symbol;Acc:HGNC:618]	protein_coding	2.28951	6.60174	6.20214	29.2028	32.5902	34.6739	0.156462	-2.67612	6.77756e-05	0.00658398	down	yes
26608	0	chr1	+	228083222	228097896	ENST00000482962	5	597	ENSG00000143761	ARF1	GO:0000139(Golgi membrane);GO:0000166(nucleotide binding);GO:0000287(magnesium ion binding);GO:0002090(regulation of receptor internalization);GO:0003723(RNA binding);GO:0003924(GTPase activity);GO:0005515(protein binding);GO:0005525(GTP binding);GO:0005737(cytoplasm);GO:0005770(late endosome);GO:0005778(peroxisomal membrane);GO:0005794(Golgi apparatus);GO:0005802(trans-Golgi network);GO:0005829(…	04072(Phospholipase D signaling pathway);04144(Endocytosis);05110(Vibrio cholerae infection);05134(Legionellosis)	NA	NA	ADP ribosylation factor 1 [Source:HGNC Symbol;Acc:HGNC:652]	processed_transcript	0.046784	0.068682	0	0.766482	0.496755	0.561962	0.0632621	-3.98251	0.000300185	0.0250433	down	yes
66280	0	chr13	+	111205289	111295192	ENST00000375723	17	4957	ENSG00000102606	ARHGEF7	GO:0000322(storage vacuole);GO:0001726(ruffle);GO:0002244(hematopoietic progenitor cell differentiation);GO:0005085(guanyl-nucleotide exchange factor activity);GO:0005515(protein binding);GO:0005737(cytoplasm);GO:0005829(cytosol);GO:0005886(plasma membrane);GO:0005925(focal adhesion);GO:0005938(cell cortex);GO:0007030(Golgi organization);GO:0007165(signal transduction);GO:0007186(G protein-couple…	04810(Regulation of actin cytoskeleton)	NA	NA	Rho guanine nucleotide exchange factor 7 [Source:HGNC Symbol;Acc:HGNC:15607]	protein_coding	0	0	0	0.265759	0.588138	0.15658	0.000296889	-11.7178	3.17248e-09	1.18081e-06	down	yes
200490	0	chr6	+	157148624	157208688	ENST00000637015	14	5284	ENSG00000049618	ARID1B	GO:0002931(response to ischemia);GO:0003677(DNA binding);GO:0003713(transcription coactivator activity);GO:0005515(protein binding);GO:0005634(nucleus);GO:0005654(nucleoplasm);GO:0005737(cytoplasm);GO:0005829(cytosol);GO:0005886(plasma membrane);GO:0006325(chromatin organization);GO:0006338(chromatin remodeling);GO:0006357(regulation of transcription by RNA polymerase II);GO:0007270(neuron-neuron…	04714(Thermogenesis);05225(Hepatocellular carcinoma)	K11653	NA	AT-rich interaction domain 1B [Source:HGNC Symbol;Acc:HGNC:18040]	protein_coding	0.010666	0	0.018287	1.10948	0.02383	0.419171	0.0186495	-5.74472	0.00029592	0.0247211	down	yes
200493	0	chr6	+	157148908	157207868	ENST00000635957	13	4048	ENSG00000049618	ARID1B	GO:0002931(response to ischemia);GO:0003677(DNA binding);GO:0003713(transcription coactivator activity);GO:0005515(protein binding);GO:0005634(nucleus);GO:0005654(nucleoplasm);GO:0005737(cytoplasm);GO:0005829(cytosol);GO:0005886(plasma membrane);GO:0006325(chromatin organization);GO:0006338(chromatin remodeling);GO:0006357(regulation of transcription by RNA polymerase II);GO:0007270(neuron-neuron…	04714(Thermogenesis);05225(Hepatocellular carcinoma)	K11653	NA	AT-rich interaction domain 1B [Source:HGNC Symbol;Acc:HGNC:18040]	protein_coding	0	0	0	1.25516	0.112907	0.294539	0.000180439	-12.4362	1.81396e-07	2.22246e-05	down	yes
213412	0	chr8	-	18056475	18084114	ENST00000638069	12	3068	ENSG00000104763	ASAH1	GO:0005576(extracellular region);GO:0005615(extracellular space);GO:0005634(nucleus);GO:0005737(cytoplasm);GO:0005764(lysosome);GO:0006629(lipid metabolic process);GO:0006665(sphingolipid metabolic process);GO:0006687(glycosphingolipid metabolic process);GO:0016020(membrane);GO:0016021(integral component of membrane);GO:0016787(hydrolase activity);GO:0016810(hydrolase activity, acting on carbon-n…	00600(Sphingolipid metabolism);04071(Sphingolipid signaling pathway);04142(Lysosome)	NA	NA	N-acylsphingosine amidohydrolase 1 [Source:HGNC Symbol;Acc:HGNC:735]	retained_intron	0	0	0	15.0211	13.4741	2.6711	9.62578e-06	-16.6647	1.66136e-16	1.0208e-12	down	yes
28518	0	chr10	-	5638868	5666578	ENST00000459912	7	2780	ENSG00000196372	ASB13	GO:0005515(protein binding);GO:0005829(cytosol);GO:0016567(protein ubiquitination);GO:0035556(intracellular signal transduction);GO:0043687(post-translational protein modification)	NA	K10335	NA	ankyrin repeat and SOCS box containing 13 [Source:HGNC Symbol;Acc:HGNC:19765]	nonsense_mediated_decay	0	0	0	2.6498	1.24778	0.052118	7.59552e-05	-13.6845	7.36782e-07	8.73947e-05	down	yes
216417	0	chr8	-	61656128	61714587	ENST00000517856	4	6337	ENSG00000198363	ASPH	GO:0004597(peptide-aspartate beta-dioxygenase activity);GO:0005198(structural molecule activity);GO:0005509(calcium ion binding);GO:0005515(protein binding);GO:0005737(cytoplasm);GO:0005783(endoplasmic reticulum);GO:0005789(endoplasmic reticulum membrane);GO:0005886(plasma membrane);GO:0006936(muscle contraction);GO:0007389(pattern specification process);GO:0008285(negative regulation of cell pop…	NA	NA	NA	aspartate beta-hydroxylase [Source:HGNC Symbol;Acc:HGNC:757]	protein_coding	0.790498	0.387574	0.655985	1.66613	1.83499	1.21256	0.389092	-1.36182	0.000626299	0.0469292	down	yes
88173	0	chr16	+	29900858	29919632	ENST00000414952	4	1451	ENSG00000174939	ASPHD1	GO:0016020(membrane);GO:0016021(integral component of membrane);GO:0016491(oxidoreductase activity);GO:0018193(peptidyl-amino acid modification);GO:0051213(dioxygenase activity);GO:0055114(oxidation-reduction process)	NA	NA	NA	aspartate beta-hydroxylase domain containing 1 [Source:HGNC Symbol;Acc:HGNC:27380]	nonsense_mediated_decay	0.065764	0.1184	0.05205	2.23408	1.55045	1.23476	0.0470613	-4.40931	1.17463e-10	1.11897e-07	down	yes
165314	0	chr3	-	131013982	131026854	ENST00000507978	7	2669	ENSG00000034533	ASTE1	GO:0004518(nuclease activity);GO:0005515(protein binding);GO:0006281(DNA repair);GO:0090305(nucleic acid phosphodiester bond hydrolysis)	NA	NA	NA	asteroid homolog 1 [Source:HGNC Symbol;Acc:HGNC:25021]	nonsense_mediated_decay	0.007732	0	0	0.117505	1.44803	0.189355	0.00440598	-7.82632	3.36271e-05	0.00339272	down	yes
166065	0	chr3	+	141876806	141926481	ENST00000466678	8	1708	ENSG00000069849	ATP1B3	GO:0001671(ATPase activator activity);GO:0005391(sodium:potassium-exchanging ATPase activity);GO:0005515(protein binding);GO:0005737(cytoplasm);GO:0005886(plasma membrane);GO:0005890(sodium:potassium-exchanging ATPase complex);GO:0005901(caveola);GO:0006811(ion transport);GO:0006813(potassium ion transport);GO:0006814(sodium ion transport);GO:0006883(cellular sodium ion homeostasis);GO:0010248(es…	04022(cGMP-PKG signaling pathway);04024(cAMP signaling pathway);04260(Cardiac muscle contraction);04261(Adrenergic signaling in cardiomyocytes);04911(Insulin secretion);04918(Thyroid hormone synthesis);04919(Thyroid hormone signaling pathway);04925(Aldosterone synthesis and secretion);04960(Aldosterone-regulated sodium reabsorption);04961(Endocrine and other factor-regulated calcium reabsorption)…	NA	NA	ATPase Na+/K+ transporting subunit beta 3 [Source:HGNC Symbol;Acc:HGNC:806]	nonsense_mediated_decay	0	0	0	0.81078	0.332831	0.579835	0.00017407	-12.488	7.60368e-09	2.1431e-06	down	yes
93349	0	chr16	+	84368527	84464187	ENST00000416219	28	3472	ENSG00000064270	ATP2C2	GO:0000139(Golgi membrane);GO:0000166(nucleotide binding);GO:0005388(calcium transmembrane transporter activity, phosphorylative mechanism);GO:0005515(protein binding);GO:0005524(ATP binding);GO:0005783(endoplasmic reticulum);GO:0005886(plasma membrane);GO:0006811(ion transport);GO:0006816(calcium ion transport);GO:0006828(manganese ion transport);GO:0006874(cellular calcium ion homeostasis);GO:0…	NA	K01537	EC:7.2.2.10	ATPase secretory pathway Ca2+ transporting 2 [Source:HGNC Symbol;Acc:HGNC:29103]	protein_coding	0	0	0	0.105843	0.258066	0.205353	0.000526998	-10.8899	1.17903e-07	1.46203e-05	down	yes
59894	0	chr12	-	111452414	111598319	ENST00000672335	23	3797	ENSG00000204842	ATXN2	GO:0002091(negative regulation of receptor internalization);GO:0003723(RNA binding);GO:0005154(epidermal growth factor receptor binding);GO:0005515(protein binding);GO:0005737(cytoplasm);GO:0005794(Golgi apparatus);GO:0005802(trans-Golgi network);GO:0005829(cytosol);GO:0005844(polysome);GO:0006417(regulation of translation);GO:0008022(protein C-terminus binding);GO:0010494(cytoplasmic stress gran…	NA	NA	NA	ataxin 2 [Source:HGNC Symbol;Acc:HGNC:10555]	processed_transcript	0	0	0	0.269199	0.49848	0.195049	0.000311614	-11.648	2.21852e-09	9.21037e-07	down	yes
167328	0	chr3	-	161085050	161105247	ENST00000651305	4	3774	ENSG00000169255	B3GALNT1	GO:0000139(Golgi membrane);GO:0005794(Golgi apparatus);GO:0006486(protein glycosylation);GO:0006687(glycosphingolipid metabolic process);GO:0008375(acetylglucosaminyltransferase activity);GO:0008376(acetylgalactosaminyltransferase activity);GO:0008499(UDP-galactose:beta-N-acetylglucosamine beta-1,3-galactosyltransferase activity);GO:0008532(N-acetyllactosaminide beta-1,3-N-acetylglucosaminyltrans…	00601(Glycosphingolipid biosynthesis - lacto and neolacto series);00603(Glycosphingolipid biosynthesis - globo and isoglobo series)	K00719	EC:2.4.1.79	beta-1,3-N-acetylgalactosaminyltransferase 1 (globoside blood group) [Source:HGNC Symbol;Acc:HGNC:918]	protein_coding	0	0	0	0.083761	0.125366	0.069914	0.00107511	-9.8613	1.4874e-06	0.000173253	down	yes
181422	0	chr5	+	34915752	34925345	ENST00000506023	8	743	ENSG00000113460	BRIX1	GO:0000027(ribosomal large subunit assembly);GO:0003723(RNA binding);GO:0005515(protein binding);GO:0005634(nucleus);GO:0005654(nucleoplasm);GO:0005730(nucleolus);GO:0042254(ribosome biogenesis)	NA	K14820	NA	biogenesis of ribosomes BRX1 [Source:HGNC Symbol;Acc:HGNC:24170]	processed_transcript	0	0	0	1.79915	1.15342	1.14871	7.31478e-05	-13.7388	6.6488e-10	4.08032e-07	down	yes
205735	0	chr7	+	73683609	73698156	ENST00000463307	11	1815	ENSG00000071462	BUD23	GO:0003723(RNA binding);GO:0005515(protein binding);GO:0005634(nucleus);GO:0005654(nucleoplasm);GO:0005730(nucleolus);GO:0005737(cytoplasm);GO:0006325(chromatin organization);GO:0006364(rRNA processing);GO:0008168(methyltransferase activity);GO:0016435(rRNA (guanine) methyltransferase activity);GO:0016740(transferase activity);GO:0031167(rRNA methylation);GO:0032259(methylation);GO:0042254(riboso…	NA	K19306	EC:2.1.1.309	BUD23 rRNA methyltransferase and ribosome maturation factor [Source:HGNC Symbol;Acc:HGNC:16405]	retained_intron	0.731882	0.551394	0.22094	3.95822	8.68779	19.5823	0.0466737	-4.42125	1.53409e-06	0.000178523	down	yes
22943	0	chr1	+	169795079	169854080	ENST00000459772	23	3727	ENSG00000000460	C1orf112	GO:0005515(protein binding)	NA	NA	NA	chromosome 1 open reading frame 112 [Source:HGNC Symbol;Acc:HGNC:25565]	nonsense_mediated_decay	0	0	0	1.37855	6.15992	4.11342	2.57469e-05	-15.2452	8.60544e-15	4.06729e-11	down	yes
20661	0	chr1	-	154206696	154220578	ENST00000648267	8	1760	ENSG00000143612	C1orf43	GO:0005739(mitochondrion);GO:0005794(Golgi apparatus);GO:0006909(phagocytosis);GO:0016020(membrane);GO:0016021(integral component of membrane)	NA	NA	NA	chromosome 1 open reading frame 43 [Source:HGNC Symbol;Acc:HGNC:29876]	nonsense_mediated_decay	0.015515	0	0.080636	0.369808	31.3941	0.134224	0.00301432	-8.37395	6.75834e-05	0.00657342	down	yes
204066	0	chr7	-	42909453	42912090	ENST00000431882	2	1645	ENSG00000136197	C7orf25	GO:0005515(protein binding)	NA	NA	NA	chromosome 7 open reading frame 25 [Source:HGNC Symbol;Acc:HGNC:21703]	protein_coding	0.365648	0.299169	0.463418	1.09953	1.12022	1.20942	0.329011	-1.60379	1.85101e-05	0.00193752	down	yes
183003	0	chr5	+	69167263	69177630	ENST00000505500	8	1190	ENSG00000134057	CCNB1	GO:0000079(regulation of cyclin-dependent protein serine/threonine kinase activity);GO:0000086(G2/M transition of mitotic cell cycle);GO:0000278(mitotic cell cycle);GO:0000307(cyclin-dependent protein kinase holoenzyme complex);GO:0000922(spindle pole);GO:0000942(condensed nuclear chromosome outer kinetochore);GO:0001556(oocyte maturation);GO:0001701(in utero embryonic development);GO:0001933(neg…	04068(FoxO signaling pathway);04110(Cell cycle);04114(Oocyte meiosis);04115(p53 signaling pathway);04218(Cellular senescence);04914(Progesterone-mediated oocyte maturation);05170(Human immunodeficiency virus 1 infection)	NA	NA	cyclin B1 [Source:HGNC Symbol;Acc:HGNC:1579]	protein_coding	0	0	0	0.579019	0.448352	0.225145	0.000239518	-12.0276	5.07573e-07	6.06752e-05	down	yes
184168	0	chr5	-	87408038	87412871	ENST00000510020	5	582	ENSG00000134480	CCNH	GO:0000079(regulation of cyclin-dependent protein serine/threonine kinase activity);GO:0000082(G1/S transition of mitotic cell cycle);GO:0000086(G2/M transition of mitotic cell cycle);GO:0000439(transcription factor TFIIH core complex);GO:0005515(protein binding);GO:0005634(nucleus);GO:0005654(nucleoplasm);GO:0005675(transcription factor TFIIH holo complex);GO:0006283(transcription-coupled nucleo…	03022(Basal transcription factors);03420(Nucleotide excision repair);04110(Cell cycle)	NA	NA	cyclin H [Source:HGNC Symbol;Acc:HGNC:1594]	processed_transcript	0	0	0	1.90976	0.181257	2.25624	6.90091e-05	-13.8229	1.22932e-05	0.00131591	down	yes
25268	0	chr1	+	207321678	207360966	ENST00000367064	10	2590	ENSG00000196352	CD55	GO:0000139(Golgi membrane);GO:0001618(virus receptor activity);GO:0002376(immune system process);GO:0005515(protein binding);GO:0005576(extracellular region);GO:0005886(plasma membrane);GO:0006888(endoplasmic reticulum to Golgi vesicle-mediated transport);GO:0006958(complement activation, classical pathway);GO:0007204(positive regulation of cytosolic calcium ion concentration);GO:0008289(lipid bi…	04610(Complement and coagulation cascades);04640(Hematopoietic cell lineage);05416(Viral myocarditis)	NA	NA	CD55 molecule (Cromer blood group) [Source:HGNC Symbol;Acc:HGNC:2665]	protein_coding	124.049	80.6812	152.934	254.623	268.677	274.541	0.44829	-1.1575	0.000431042	0.0340858	down	yes
25267	0	chr1	+	207321643	207360336	ENST00000645323	11	2110	ENSG00000196352	CD55	GO:0000139(Golgi membrane);GO:0001618(virus receptor activity);GO:0002376(immune system process);GO:0005515(protein binding);GO:0005576(extracellular region);GO:0005886(plasma membrane);GO:0006888(endoplasmic reticulum to Golgi vesicle-mediated transport);GO:0006958(complement activation, classical pathway);GO:0007204(positive regulation of cytosolic calcium ion concentration);GO:0008289(lipid bi…	04610(Complement and coagulation cascades);04640(Hematopoietic cell lineage);05416(Viral myocarditis)	NA	NA	CD55 molecule (Cromer blood group) [Source:HGNC Symbol;Acc:HGNC:2665]	protein_coding	0.071861	0.056124	0.044959	0.539398	0.21709	0.269606	0.168546	-2.56879	0.000323049	0.0266791	down	yes
179114	0	chr4	+	174299070	174333380	ENST00000426172	9	3037	ENSG00000164118	CEP44	GO:0000922(spindle pole);GO:0005515(protein binding);GO:0005737(cytoplasm);GO:0005813(centrosome);GO:0005815(microtubule organizing center);GO:0005856(cytoskeleton);GO:0030496(midbody)	NA	K16761	NA	centrosomal protein 44 [Source:HGNC Symbol;Acc:HGNC:29356]	protein_coding	0	0	0	0.097958	0.10867	0.027692	0.0012803	-9.6093	0.000119668	0.0110835	down	yes
165821	0	chr3	-	138499884	138594248	ENST00000481834	16	2037	ENSG00000114107	CEP70	GO:0000086(G2/M transition of mitotic cell cycle);GO:0005515(protein binding);GO:0005737(cytoplasm);GO:0005813(centrosome);GO:0005815(microtubule organizing center);GO:0005829(cytosol);GO:0005856(cytoskeleton);GO:0010389(regulation of G2/M transition of mitotic cell cycle);GO:0042802(identical protein binding);GO:0043015(gamma-tubulin binding);GO:0060271(cilium assembly);GO:0070507(regulation of …	NA	K16802	NA	centrosomal protein 70 [Source:HGNC Symbol;Acc:HGNC:29972]	protein_coding	0.32172	0.262746	0.452792	1.23657	1.34986	0.9324	0.294773	-1.76232	8.25966e-06	0.000901425	down	yes
198444	0	chr6	-	118491632	118651857	ENST00000419517	6	2079	ENSG00000111860	CEP85L	GO:0005737(cytoplasm);GO:0005813(centrosome);GO:0005815(microtubule organizing center);GO:0005856(cytoskeleton)	NA	K16766	NA	centrosomal protein 85 like [Source:HGNC Symbol;Acc:HGNC:21638]	protein_coding	0	0	0	0.084489	0.036222	0.129982	0.00119668	-9.70674	0.000433736	0.0342109	down	yes
227689	0	chr9	-	128166066	128191589	ENST00000357558	18	2907	ENSG00000148337	CIZ1	GO:0003676(nucleic acid binding);GO:0005515(protein binding);GO:0005634(nucleus);GO:0005654(nucleoplasm);GO:0005886(plasma membrane);GO:0008270(zinc ion binding);GO:0030332(cyclin binding);GO:0032298(positive regulation of DNA-dependent DNA replication initiation);GO:0046872(metal ion binding);GO:0051457(maintenance of protein location in nucleus)	NA	NA	NA	CDKN1A interacting zinc finger protein 1 [Source:HGNC Symbol;Acc:HGNC:16744]	protein_coding	0	0	0	7.86113	0.208864	1.13146	3.26036e-05	-14.9046	3.88783e-08	6.16211e-06	down	yes
77515	0	chr15	+	43695797	43696971	ENST00000479938	3	931	ENSG00000223572	CKMT1A	GO:0000166(nucleotide binding);GO:0003824(catalytic activity);GO:0004111(creatine kinase activity);GO:0005515(protein binding);GO:0005524(ATP binding);GO:0005739(mitochondrion);GO:0005743(mitochondrial inner membrane);GO:0006600(creatine metabolic process);GO:0016020(membrane);GO:0016301(kinase activity);GO:0016310(phosphorylation);GO:0016740(transferase activity);GO:0016772(transferase activity,…	00330(Arginine and proline metabolism)	K00933	EC:2.7.3.2	creatine kinase, mitochondrial 1A [Source:HGNC Symbol;Acc:HGNC:31736]	retained_intron	0.087561	0.008688	0	1.32742	0.665005	0.553544	0.0378044	-4.7253	0.000214636	0.0186271	down	yes
178887	0	chr4	+	169660062	169713187	ENST00000507875	11	2485	ENSG00000109572	CLCN3	GO:0000139(Golgi membrane);GO:0000166(nucleotide binding);GO:0005247(voltage-gated chloride channel activity);GO:0005254(chloride channel activity);GO:0005515(protein binding);GO:0005524(ATP binding);GO:0005764(lysosome);GO:0005765(lysosomal membrane);GO:0005768(endosome);GO:0005769(early endosome);GO:0005770(late endosome);GO:0005794(Golgi apparatus);GO:0005886(plasma membrane);GO:0005887(integr…	NA	K05012	NA	chloride voltage-gated channel 3 [Source:HGNC Symbol;Acc:HGNC:2021]	protein_coding	0.135579	0.086419	0.097637	0.294842	0.395966	0.55636	0.256289	-1.96416	0.000616775	0.0463286	down	yes
188881	0	chr5	-	157786291	157796145	ENST00000518855	4	3394	ENSG00000113282	CLINT1	GO:0005515(protein binding);GO:0005543(phospholipid binding);GO:0005654(nucleoplasm);GO:0005737(cytoplasm);GO:0005768(endosome);GO:0005794(Golgi apparatus);GO:0005829(cytosol);GO:0005886(plasma membrane);GO:0006897(endocytosis);GO:0008289(lipid binding);GO:0016020(membrane);GO:0016192(vesicle-mediated transport);GO:0030125(clathrin vesicle coat);GO:0030136(clathrin-coated vesicle);GO:0030276(clat…	NA	NA	NA	clathrin interactor 1 [Source:HGNC Symbol;Acc:HGNC:23186]	retained_intron	0.818242	0.529117	0.715436	2.70307	2.06471	1.76822	0.315605	-1.66381	1.73713e-06	0.000201008	down	yes
41174	0	chr11	+	57657760	57661436	ENST00000525602	3	1392	ENSG00000172409	CLP1	GO:0000166(nucleotide binding);GO:0000214(tRNA-intron endonuclease complex);GO:0000398(mRNA splicing, via spliceosome);GO:0005515(protein binding);GO:0005524(ATP binding);GO:0005634(nucleus);GO:0005654(nucleoplasm);GO:0005829(cytosol);GO:0005849(mRNA cleavage factor complex);GO:0006369(termination of RNA polymerase II transcription);GO:0006378(mRNA polyadenylation);GO:0006388(tRNA splicing, via e…	03015(mRNA surveillance pathway)	K14399	EC:2.7.1.78	cleavage factor polyribonucleotide kinase subunit 1 [Source:HGNC Symbol;Acc:HGNC:16999]	protein_coding	0	0	0	0.718356	1.30117	1.34849	8.90733e-05	-13.4546	1.49562e-10	1.32831e-07	down	yes
69867	0	chr14	-	54426936	54441391	ENST00000395573	4	1233	ENSG00000100528	CNIH1	GO:0000139(Golgi membrane);GO:0005515(protein binding);GO:0005783(endoplasmic reticulum);GO:0005789(endoplasmic reticulum membrane);GO:0005794(Golgi apparatus);GO:0006888(endoplasmic reticulum to Golgi vesicle-mediated transport);GO:0006955(immune response);GO:0007165(signal transduction);GO:0012507(ER to Golgi transport vesicle membrane);GO:0016020(membrane);GO:0016021(integral component of memb…	NA	K20368	NA	cornichon family AMPA receptor auxiliary protein 1 [Source:HGNC Symbol;Acc:HGNC:19431]	protein_coding	2.5718	1.37072	1.7495	4.92867	5.84894	7.58463	0.309985	-1.68973	0.000292157	0.0244707	down	yes
174429	0	chr4	-	77720238	77819376	ENST00000504804	12	1925	ENSG00000138767	CNOT6L	GO:0000175(3'-5'-exoribonuclease activity);GO:0000288(nuclear-transcribed mRNA catabolic process, deadenylation-dependent decay);GO:0000289(nuclear-transcribed mRNA poly(A) tail shortening);GO:0004518(nuclease activity);GO:0004527(exonuclease activity);GO:0004535(poly(A)-specific ribonuclease activity);GO:0005515(protein binding);GO:0005634(nucleus);GO:0005737(cytoplasm);GO:0005829(cytosol);GO:00…	03018(RNA degradation)	K12603	EC:3.1.13.4	CCR4-NOT transcription complex subunit 6 like [Source:HGNC Symbol;Acc:HGNC:18042]	nonsense_mediated_decay	0	0	0	0.145363	0.055469	0.089237	0.00103424	-9.91722	0.000203771	0.0177846	down	yes
139998	0	chr2	+	210477682	210678142	ENST00000673510	40	4880	ENSG00000021826	CPS1	GO:0000050(urea cycle);GO:0000166(nucleotide binding);GO:0001889(liver development);GO:0003824(catalytic activity);GO:0004087(carbamoyl-phosphate synthase (ammonia) activity);GO:0004088(carbamoyl-phosphate synthase (glutamine-hydrolyzing) activity);GO:0004175(endopeptidase activity);GO:0005509(calcium ion binding);GO:0005515(protein binding);GO:0005524(ATP binding);GO:0005543(phospholipid binding…	00220(Arginine biosynthesis);00250(Alanine, aspartate and glutamate metabolism);00910(Nitrogen metabolism)	K01948	EC:6.3.4.16	carbamoyl-phosphate synthase 1 [Source:HGNC Symbol;Acc:HGNC:2323]	protein_coding	0	0	0	0.172285	0.226785	0.147721	0.000548656	-10.8318	1.26512e-09	6.24363e-07	down	yes
45822	0	chr11	-	85660149	85664104	ENST00000528561	3	1099	ENSG00000137504	CREBZF	GO:0000790(nuclear chromatin);GO:0000981(DNA-binding transcription factor activity, RNA polymerase II-specific);GO:0003677(DNA binding);GO:0003700(DNA-binding transcription factor activity);GO:0005515(protein binding);GO:0005634(nucleus);GO:0005654(nucleoplasm);GO:0005739(mitochondrion);GO:0006355(regulation of transcription, DNA-templated);GO:0006357(regulation of transcription by RNA polymerase…	NA	K21548	NA	CREB/ATF bZIP transcription factor [Source:HGNC Symbol;Acc:HGNC:24905]	retained_intron	0.029824	0.051227	0.087867	0.329647	0.373418	0.290596	0.169996	-2.55643	0.000434777	0.0342709	down	yes
11312	0	chr1	-	26324211	26354130	ENST00000527815	18	4828	ENSG00000176092	CRYBG2	GO:0030246(carbohydrate binding)	NA	NA	NA	crystallin beta-gamma domain containing 2 [Source:HGNC Symbol;Acc:HGNC:17295]	protein_coding	0.219536	0.399863	0.265551	2.79834	1.37846	2.11967	0.140547	-2.83088	6.87738e-06	0.000757294	down	yes
18667	0	chr1	-	114717312	114758003	ENST00000369530	20	3774	ENSG00000009307	CSDE1	GO:0003676(nucleic acid binding);GO:0003723(RNA binding);GO:0005515(protein binding);GO:0005737(cytoplasm);GO:0005794(Golgi apparatus);GO:0005829(cytosol);GO:0005886(plasma membrane);GO:0008584(male gonad development);GO:0010494(cytoplasmic stress granule);GO:0034063(stress granule assembly);GO:0070937(CRD-mediated mRNA stability complex);GO:0070966(nuclear-transcribed mRNA catabolic process, no-…	NA	NA	NA	cold shock domain containing E1 [Source:HGNC Symbol;Acc:HGNC:29905]	protein_coding	0	0.001956	0	1.119	1.26541	0.060394	0.000800064	-10.2876	4.67853e-07	5.60907e-05	down	yes
142911	0	chr20	-	482857	492717	ENST00000645334	6	2123	ENSG00000101266	CSNK2A1	GO:0000166(nucleotide binding);GO:0004672(protein kinase activity);GO:0004674(protein serine/threonine kinase activity);GO:0005515(protein binding);GO:0005524(ATP binding);GO:0005634(nucleus);GO:0005654(nucleoplasm);GO:0005829(cytosol);GO:0005886(plasma membrane);GO:0005956(protein kinase CK2 complex);GO:0006457(protein folding);GO:0006468(protein phosphorylation);GO:0006656(phosphatidylcholine b…	03008(Ribosome biogenesis in eukaryotes);04064(NF-kappa B signaling pathway);04137(Mitophagy - animal);04310(Wnt signaling pathway);04520(Adherens junction);05162(Measles)	K03097	EC:2.7.11.1	casein kinase 2 alpha 1 [Source:HGNC Symbol;Acc:HGNC:2457]	retained_intron	0.389464	0.629007	0.572024	9.00219	6.67312	1.30291	0.0936786	-3.41614	9.82629e-05	0.00931012	down	yes
38886	0	chr11	-	19182030	19201983	ENST00000265968	6	1283	ENSG00000129170	CSRP3	GO:0002026(regulation of the force of heart contraction);GO:0003300(cardiac muscle hypertrophy);GO:0003779(actin binding);GO:0005515(protein binding);GO:0005634(nucleus);GO:0005737(cytoplasm);GO:0005856(cytoskeleton);GO:0006874(cellular calcium ion homeostasis);GO:0006954(inflammatory response);GO:0007275(multicellular organism development);GO:0007507(heart development);GO:0007517(muscle organ de…	NA	K09377	NA	cysteine and glycine rich protein 3 [Source:HGNC Symbol;Acc:HGNC:2472]	protein_coding	0	0	0	0.818027	0.095219	0.971928	0.000159137	-12.6174	7.8673e-06	0.000861666	down	yes
96461	0	chr17	-	8226875	8248042	ENST00000449476	22	4795	ENSG00000178971	CTC1	GO:0000723(telomere maintenance);GO:0000781(chromosome, telomeric region);GO:0000784(nuclear chromosome, telomeric region);GO:0003677(DNA binding);GO:0003697(single-stranded DNA binding);GO:0005515(protein binding);GO:0005634(nucleus);GO:0005694(chromosome);GO:0006974(cellular response to DNA damage stimulus);GO:0007568(aging);GO:0010389(regulation of G2/M transition of mitotic cell cycle);GO:001…	NA	NA	NA	CST telomere replication complex component 1 [Source:HGNC Symbol;Acc:HGNC:26169]	nonsense_mediated_decay	0	0	0	0.011175	0.473005	0.018013	0.00059738	-10.7091	0.000453569	0.0356151	down	yes
19934	0	chr1	-	150732567	150765792	ENST00000448301	7	1421	ENSG00000163131	CTSS	GO:0001968(fibronectin binding);GO:0002224(toll-like receptor signaling pathway);GO:0002250(adaptive immune response);GO:0004197(cysteine-type endopeptidase activity);GO:0005518(collagen binding);GO:0005576(extracellular region);GO:0005615(extracellular space);GO:0005764(lysosome);GO:0005770(late endosome);GO:0006508(proteolysis);GO:0006955(immune response);GO:0008233(peptidase activity);GO:00082…	04142(Lysosome);04145(Phagosome);04210(Apoptosis);04612(Antigen processing and presentation);05152(Tuberculosis)	NA	NA	cathepsin S [Source:HGNC Symbol;Acc:HGNC:2545]	protein_coding	0	0	0	0.206368	0.100623	0.176777	0.000620132	-10.6551	4.25949e-05	0.00425904	down	yes
19931	0	chr1	-	150730188	150765778	ENST00000368985	8	3936	ENSG00000163131	CTSS	GO:0001968(fibronectin binding);GO:0002224(toll-like receptor signaling pathway);GO:0002250(adaptive immune response);GO:0004197(cysteine-type endopeptidase activity);GO:0005518(collagen binding);GO:0005576(extracellular region);GO:0005615(extracellular space);GO:0005764(lysosome);GO:0005770(late endosome);GO:0006508(proteolysis);GO:0006955(immune response);GO:0008233(peptidase activity);GO:00082…	04142(Lysosome);04145(Phagosome);04210(Apoptosis);04612(Antigen processing and presentation);05152(Tuberculosis)	NA	NA	cathepsin S [Source:HGNC Symbol;Acc:HGNC:2545]	protein_coding	0.319875	0.119586	0.162853	0.889453	0.871972	1.40393	0.190283	-2.39378	5.79505e-05	0.00570165	down	yes
225822	0	chr9	-	97037291	97039142	ENST00000479932	5	577	ENSG00000136943	CTSV	GO:0004177(aminopeptidase activity);GO:0004197(cysteine-type endopeptidase activity);GO:0005515(protein binding);GO:0005576(extracellular region);GO:0005615(extracellular space);GO:0005737(cytoplasm);GO:0005764(lysosome);GO:0005773(vacuole);GO:0005902(microvillus);GO:0006508(proteolysis);GO:0006955(immune response);GO:0007154(cell communication);GO:0007283(spermatogenesis);GO:0008233(peptidase ac…	04142(Lysosome);04210(Apoptosis)	NA	NA	cathepsin V [Source:HGNC Symbol;Acc:HGNC:2538]	processed_transcript	0	0	0	0.18341	0.214697	0.200693	0.000501002	-10.9629	0.000631152	0.0472065	down	yes
194303	0	chr6	-	33416561	33418108	ENST00000487637	2	1378	ENSG00000112514	CUTA	GO:0005507(copper ion binding);GO:0005515(protein binding);GO:0008104(protein localization);GO:0010038(response to metal ion);GO:0016020(membrane);GO:0016021(integral component of membrane);GO:0019899(enzyme binding);GO:0070062(extracellular exosome)	NA	K03926	NA	cutA divalent cation tolerance homolog [Source:HGNC Symbol;Acc:HGNC:21101]	retained_intron	0.437235	0.348223	0.524114	1.28182	1.0771	1.27862	0.360015	-1.47387	0.000107465	0.0101041	down	yes
174092	0	chr4	+	73740569	73743716	ENST00000307407	4	1642	ENSG00000169429	CXCL8	GO:0001525(angiogenesis);GO:0002237(response to molecule of bacterial origin);GO:0005125(cytokine activity);GO:0005153(interleukin-8 receptor binding);GO:0005515(protein binding);GO:0005576(extracellular region);GO:0005615(extracellular space);GO:0006935(chemotaxis);GO:0006952(defense response);GO:0006954(inflammatory response);GO:0006955(immune response);GO:0007050(cell cycle arrest);GO:0007165(…	04060(Cytokine-cytokine receptor interaction);04062(Chemokine signaling pathway);04064(NF-kappa B signaling pathway);04072(Phospholipase D signaling pathway);04218(Cellular senescence);04620(Toll-like receptor signaling pathway);04621(NOD-like receptor signaling pathway);04622(RIG-I-like receptor signaling pathway);04657(IL-17 signaling pathway);04932(Non-alcoholic fatty liver disease (NAFLD));04…	K10030	NA	C-X-C motif chemokine ligand 8 [Source:HGNC Symbol;Acc:HGNC:6025]	protein_coding	1.66252	0.890207	1.90514	5.48503	6.10482	5.85712	0.25551	-1.96855	1.92096e-07	2.34653e-05	down	yes
132460	0	chr2	+	87516716	87521496	ENST00000643509	2	1235	ENSG00000222041	CYTOR	NA	NA	NA	NA	cytoskeleton regulator RNA [Source:HGNC Symbol;Acc:HGNC:28717]	lncRNA	0.001214	0	0.053109	0.33295	0.319357	0.267086	0.0590857	-4.08105	0.00034099	0.0278719	down	yes
204343	0	chr7	-	44565819	44573758	ENST00000485367	13	1781	ENSG00000136271	DDX56	GO:0000166(nucleotide binding);GO:0003676(nucleic acid binding);GO:0003723(RNA binding);GO:0003724(RNA helicase activity);GO:0004386(helicase activity);GO:0005515(protein binding);GO:0005524(ATP binding);GO:0005634(nucleus);GO:0005730(nucleolus);GO:0006364(rRNA processing);GO:0010976(positive regulation of neuron projection development);GO:0016020(membrane);GO:0016787(hydrolase activity);GO:00422…	NA	K14810	EC:3.6.4.13	DEAD-box helicase 56 [Source:HGNC Symbol;Acc:HGNC:18193]	processed_transcript	0.29126	0.202929	0.196791	0.91287	1.06418	1.73526	0.186132	-2.4256	2.35205e-05	0.00243912	down	yes
151580	0	chr22	+	18970515	19020208	ENST00000675978	6	3828	ENSG00000273032	DGCR5	NA	NA	NA	NA	DiGeorge syndrome critical region gene 5 [Source:NCBI gene (formerly Entrezgene);Acc:26220]	lncRNA	0	0	0	0.163961	0.073973	0.172628	0.000730706	-10.4184	5.96344e-07	7.10795e-05	down	yes
151807	0	chr22	+	20085820	20111872	ENST00000495826	12	4695	ENSG00000128191	DGCR8	GO:0003723(RNA binding);GO:0003725(double-stranded RNA binding);GO:0004525(ribonuclease III activity);GO:0005515(protein binding);GO:0005634(nucleus);GO:0005654(nucleoplasm);GO:0005730(nucleolus);GO:0005737(cytoplasm);GO:0010586(miRNA metabolic process);GO:0020037(heme binding);GO:0031053(primary miRNA processing);GO:0042802(identical protein binding);GO:0042803(protein homodimerization activity)…	NA	K18419	NA	DGCR8 microprocessor complex subunit [Source:HGNC Symbol;Acc:HGNC:2847]	retained_intron	0.14767	0.18261	0.459633	1.27896	0.911476	1.86392	0.194831	-2.35971	0.000508487	0.0392997	down	yes
64439	0	chr13	-	51767993	51804123	ENST00000650833	10	1162	ENSG00000102796	DHRS12	GO:0016491(oxidoreductase activity);GO:0055114(oxidation-reduction process)	NA	K11168	EC:1.1.-.-	dehydrogenase/reductase 12 [Source:HGNC Symbol;Acc:HGNC:25832]	nonsense_mediated_decay	0	0	0	0.27712	0.226412	0.374051	0.000341848	-11.5144	2.64027e-06	0.0003007	down	yes
64263	0	chr13	+	50390198	50533861	ENST00000474630	5	1187	ENSG00000176124	DLEU1	NA	NA	NA	NA	deleted in lymphocytic leukemia 1 [Source:HGNC Symbol;Acc:HGNC:13747]	lncRNA	0	0	0	0.166074	0.133212	0.206283	0.000593391	-10.7187	4.3553e-05	0.00434777	down	yes
125144	0	chr19	-	55158663	55166651	ENST00000391720	12	2169	ENSG00000167646	DNAAF3	GO:0005737(cytoplasm);GO:0030030(cell projection organization);GO:0044458(motile cilium assembly);GO:0070286(axonemal dynein complex assembly)	NA	K19752	NA	dynein axonemal assembly factor 3 [Source:HGNC Symbol;Acc:HGNC:30492]	protein_coding	0	0	0	1.18735	1.11259	0.429735	0.000109903	-13.1515	1.24852e-10	1.1712e-07	down	yes
9252	0	chr1	-	6634170	6701816	ENST00000377577	16	3201	ENSG00000007923	DNAJC11	GO:0001401(SAM complex);GO:0005515(protein binding);GO:0005739(mitochondrion);GO:0005741(mitochondrial outer membrane);GO:0007007(inner mitochondrial membrane organization);GO:0016020(membrane);GO:0042407(cristae formation);GO:0061617(MICOS complex);GO:0140275(MIB complex)	NA	K09531	NA	DnaJ heat shock protein family (Hsp40) member C11 [Source:HGNC Symbol;Acc:HGNC:25570]	protein_coding	12.1716	10.8919	12.8402	26.9382	28.0233	28.991	0.427667	-1.22544	9.96927e-06	0.00107653	down	yes
168247	0	chr3	-	180984278	180989710	ENST00000491873	5	769	ENSG00000205981	DNAJC19	GO:0001405(PAM complex, Tim23 associated import motor);GO:0001671(ATPase activator activity);GO:0005515(protein binding);GO:0005739(mitochondrion);GO:0005743(mitochondrial inner membrane);GO:0006457(protein folding);GO:0006626(protein targeting to mitochondrion);GO:0007601(visual perception);GO:0015031(protein transport);GO:0016020(membrane);GO:0016021(integral component of membrane);GO:0030150(p…	NA	K09539	NA	DnaJ heat shock protein family (Hsp40) member C19 [Source:HGNC Symbol;Acc:HGNC:30528]	protein_coding	0	0	0	0.713706	0.534526	0.994212	0.000133783	-12.8678	1.2253e-07	1.51178e-05	down	yes
208758	0	chr7	+	107563999	107578305	ENST00000436411	6	2280	ENSG00000105865	DUS4L	GO:0002943(tRNA dihydrouridine synthesis);GO:0003824(catalytic activity);GO:0008033(tRNA processing);GO:0016491(oxidoreductase activity);GO:0017150(tRNA dihydrouridine synthase activity);GO:0050660(flavin adenine dinucleotide binding);GO:0055114(oxidation-reduction process)	NA	K05545	EC:1.3.1.90	dihydrouridine synthase 4 like [Source:HGNC Symbol;Acc:HGNC:21517]	nonsense_mediated_decay	0.014653	0.000188	0	0.366107	0.582589	0.236504	0.0125219	-6.3194	2.39918e-07	2.9162e-05	down	yes
74020	0	chr14	+	102017205	102050784	ENST00000645149	39	6050	ENSG00000197102	DYNC1H1	GO:0000086(G2/M transition of mitotic cell cycle);GO:0000166(nucleotide binding);GO:0000278(mitotic cell cycle);GO:0003723(RNA binding);GO:0003774(motor activity);GO:0003777(microtubule motor activity);GO:0005515(protein binding);GO:0005524(ATP binding);GO:0005576(extracellular region);GO:0005737(cytoplasm);GO:0005813(centrosome);GO:0005829(cytosol);GO:0005856(cytoskeleton);GO:0005868(cytoplasmic…	04145(Phagosome);04962(Vasopressin-regulated water reabsorption);05132(Salmonella infection)	K10413	NA	dynein cytoplasmic 1 heavy chain 1 [Source:HGNC Symbol;Acc:HGNC:2961]	protein_coding	0	0	0	2.67458	7.97556	6.64261	1.73483e-05	-15.8148	1.34995e-19	2.36987e-15	down	yes
167869	0	chr3	+	172750726	172821474	ENST00000417960	25	4363	ENSG00000114346	ECT2	GO:0000281(mitotic cytokinesis);GO:0000902(cell morphogenesis);GO:0005085(guanyl-nucleotide exchange factor activity);GO:0005089(Rho guanyl-nucleotide exchange factor activity);GO:0005096(GTPase activator activity);GO:0005515(protein binding);GO:0005634(nucleus);GO:0005654(nucleoplasm);GO:0005737(cytoplasm);GO:0005819(spindle);GO:0005829(cytosol);GO:0005856(cytoskeleton);GO:0005911(cell-cell junc…	NA	K20704	NA	epithelial cell transforming 2 [Source:HGNC Symbol;Acc:HGNC:3155]	protein_coding	0.861556	0.911134	1.24733	6.80452	3.6142	8.60475	0.158752	-2.65515	2.25579e-06	0.000259315	down	yes
45901	0	chr11	+	86245223	86278813	ENST00000351625	13	1696	ENSG00000074266	EED	GO:0000122(negative regulation of transcription by RNA polymerase II);GO:0000978(RNA polymerase II cis-regulatory region sequence-specific DNA binding);GO:0001226(RNA polymerase II transcription corepressor binding);GO:0001739(sex chromatin);GO:0003682(chromatin binding);GO:0005515(protein binding);GO:0005634(nucleus);GO:0005654(nucleoplasm);GO:0005694(chromosome);GO:0005829(cytosol);GO:0006325(c…	NA	K11462	NA	embryonic ectoderm development [Source:HGNC Symbol;Acc:HGNC:3188]	protein_coding	1.38825	0.995227	0.447789	11.4977	12.1166	10.2845	0.083521	-3.58172	9.67188e-09	2.51811e-06	down	yes
221136	0	chr8	-	143580019	143597675	ENST00000618139	9	2240	ENSG00000104529	EEF1D	GO:0001650(fibrillar center);GO:0003677(DNA binding);GO:0003746(translation elongation factor activity);GO:0005085(guanyl-nucleotide exchange factor activity);GO:0005515(protein binding);GO:0005634(nucleus);GO:0005654(nucleoplasm);GO:0005737(cytoplasm);GO:0005783(endoplasmic reticulum);GO:0005829(cytosol);GO:0005853(eukaryotic translation elongation factor 1 complex);GO:0006412(translation);GO:00…	NA	K15410	NA	eukaryotic translation elongation factor 1 delta [Source:HGNC Symbol;Acc:HGNC:3211]	protein_coding	0	0	0	3.50012	3.5469	1.2e-05	4.25711e-05	-14.5198	1.6553e-05	0.00174306	down	yes
85698	0	chr16	-	5085363	5097766	ENST00000587161	8	1282	ENSG00000118894	EEF2KMT	GO:0005515(protein binding);GO:0005737(cytoplasm);GO:0005829(cytosol);GO:0006479(protein methylation);GO:0008168(methyltransferase activity);GO:0016279(protein-lysine N-methyltransferase activity);GO:0016740(transferase activity);GO:0018023(peptidyl-lysine trimethylation);GO:0032259(methylation);GO:0032991(protein-containing complex)	NA	K22696	EC:2.1.1.-	eukaryotic elongation factor 2 lysine methyltransferase [Source:HGNC Symbol;Acc:HGNC:32221]	nonsense_mediated_decay	0.0833	0.05049	0.085815	0.501971	0.606801	0.261223	0.160296	-2.64119	0.000121549	0.0112223	down	yes
100813	0	chr17	+	41688935	41690999	ENST00000469308	4	815	ENSG00000173812	EIF1	GO:0003723(RNA binding);GO:0003743(translation initiation factor activity);GO:0005515(protein binding);GO:0005634(nucleus);GO:0005737(cytoplasm);GO:0006412(translation);GO:0006413(translational initiation);GO:0006446(regulation of translational initiation);GO:0008135(translation factor activity, RNA binding);GO:0009048(dosage compensation by inactivation of X chromosome);GO:0016282(eukaryotic 43S…	03013(RNA transport)	K03113	NA	eukaryotic translation initiation factor 1 [Source:HGNC Symbol;Acc:HGNC:3249]	processed_transcript	0	0	0	0.40928	0.247074	0.264916	0.000325637	-11.5844	1.4344e-05	0.00152087	down	yes
71775	0	chr14	+	75002974	75007735	ENST00000556028	7	831	ENSG00000119718	EIF2B2	GO:0001541(ovarian follicle development);GO:0003743(translation initiation factor activity);GO:0005085(guanyl-nucleotide exchange factor activity);GO:0005515(protein binding);GO:0005524(ATP binding);GO:0005525(GTP binding);GO:0005737(cytoplasm);GO:0005829(cytosol);GO:0005851(eukaryotic translation initiation factor 2B complex);GO:0006412(translation);GO:0006413(translational initiation);GO:000644…	03013(RNA transport);05168(Herpes simplex virus 1 infection)	K03754	NA	eukaryotic translation initiation factor 2B subunit beta [Source:HGNC Symbol;Acc:HGNC:3258]	nonsense_mediated_decay	0	0	0	1.93922	0.525039	0.050142	0.000119312	-13.033	0.000155687	0.0139898	down	yes
77627	0	chr15	+	44537125	44561999	ENST00000424492	6	1550	ENSG00000104131	EIF3J	GO:0001732(formation of cytoplasmic translation initiation complex);GO:0002183(cytoplasmic translational initiation);GO:0003743(translation initiation factor activity);GO:0005515(protein binding);GO:0005737(cytoplasm);GO:0005829(cytosol);GO:0005852(eukaryotic translation initiation factor 3 complex);GO:0006412(translation);GO:0006413(translational initiation);GO:0016282(eukaryotic 43S preinitiati…	03013(RNA transport)	K03245	NA	eukaryotic translation initiation factor 3 subunit J [Source:HGNC Symbol;Acc:HGNC:3270]	protein_coding	0.658725	0.432108	0.840315	2.3226	3.06921	4.69548	0.191444	-2.38501	9.55186e-06	0.0010351	down	yes
168802	0	chr3	+	184314502	184335353	ENST00000414031	33	5569	ENSG00000114867	EIF4G1	GO:0000184(nuclear-transcribed mRNA catabolic process, nonsense-mediated decay);GO:0001662(behavioral fear response);GO:0002191(cap-dependent translational initiation);GO:0003723(RNA binding);GO:0003729(mRNA binding);GO:0003743(translation initiation factor activity);GO:0005515(protein binding);GO:0005524(ATP binding);GO:0005634(nucleus);GO:0005737(cytoplasm);GO:0005829(cytosol);GO:0005844(polyso…	03013(RNA transport);05416(Viral myocarditis)	K03260	NA	eukaryotic translation initiation factor 4 gamma 1 [Source:HGNC Symbol;Acc:HGNC:3296]	protein_coding	3.91702	6.54579	5.39346	32.6054	25.7538	15.0006	0.216144	-2.20993	0.000139372	0.0126773	down	yes
34207	0	chr10	+	102226299	102229589	ENST00000370005	4	1400	ENSG00000119915	ELOVL3	GO:0005515(protein binding);GO:0005783(endoplasmic reticulum);GO:0005789(endoplasmic reticulum membrane);GO:0006629(lipid metabolic process);GO:0006631(fatty acid metabolic process);GO:0006633(fatty acid biosynthetic process);GO:0006636(unsaturated fatty acid biosynthetic process);GO:0009922(fatty acid elongase activity);GO:0016020(membrane);GO:0016021(integral component of membrane);GO:0016740(t…	00062(Fatty acid elongation);01040(Biosynthesis of unsaturated fatty acids)	K10248	EC:2.3.1.199	ELOVL fatty acid elongase 3 [Source:HGNC Symbol;Acc:HGNC:18047]	protein_coding	1.04808	0.703855	1.00976	1.95443	1.96689	1.97269	0.46856	-1.0937	0.000528344	0.0405538	down	yes
226380	0	chr9	-	108867540	108934113	ENST00000675877	36	7418	ENSG00000070061	ELP1	GO:0000049(tRNA binding);GO:0002098(tRNA wobble uridine modification);GO:0002926(tRNA wobble base 5-methoxycarbonylmethyl-2-thiouridinylation);GO:0005515(protein binding);GO:0005634(nucleus);GO:0005737(cytoplasm);GO:0005829(cytosol);GO:0008033(tRNA processing);GO:0033588(Elongator holoenzyme complex)	NA	K11373	NA	elongator complex protein 1 [Source:HGNC Symbol;Acc:HGNC:5959]	retained_intron	0	0	0	2.17344	0.060926	0.018977	0.000133135	-12.8748	9.19063e-06	0.000998593	down	yes
39316	0	chr11	+	31509778	31715092	ENST00000640954	10	1612	ENSG00000109911	ELP4	GO:0000993(RNA polymerase II complex binding);GO:0002098(tRNA wobble uridine modification);GO:0005515(protein binding);GO:0005634(nucleus);GO:0005654(nucleoplasm);GO:0005737(cytoplasm);GO:0006357(regulation of transcription by RNA polymerase II);GO:0006368(transcription elongation from RNA polymerase II promoter);GO:0008023(transcription elongation factor complex);GO:0008033(tRNA processing);GO:0…	NA	K11375	NA	elongator acetyltransferase complex subunit 4 [Source:HGNC Symbol;Acc:HGNC:1171]	protein_coding	0	0	0	0.539161	0.024373	1.04676	0.000186302	-12.3901	7.06009e-05	0.00682607	down	yes
145366	0	chr20	+	35554916	35556560	ENST00000475211	2	514	ENSG00000125991	ERGIC3	GO:0005515(protein binding);GO:0005783(endoplasmic reticulum);GO:0005789(endoplasmic reticulum membrane);GO:0005794(Golgi apparatus);GO:0006888(endoplasmic reticulum to Golgi vesicle-mediated transport);GO:0006890(retrograde vesicle-mediated transport, Golgi to endoplasmic reticulum);GO:0016020(membrane);GO:0016021(integral component of membrane);GO:0016192(vesicle-mediated transport);GO:0030134(…	NA	K20367	NA	ERGIC and golgi 3 [Source:HGNC Symbol;Acc:HGNC:15927]	retained_intron	0.600709	0.421539	0.477187	1.77885	1.4613	1.30549	0.329862	-1.60006	0.000565579	0.0431025	down	yes
186976	0	chr5	-	138506095	138543229	ENST00000499810	11	3874	ENSG00000120705	ETF1	GO:0000184(nuclear-transcribed mRNA catabolic process, nonsense-mediated decay);GO:0002184(cytoplasmic translational termination);GO:0003723(RNA binding);GO:0003747(translation release factor activity);GO:0005515(protein binding);GO:0005737(cytoplasm);GO:0005829(cytosol);GO:0006412(translation);GO:0006415(translational termination);GO:0006449(regulation of translational termination);GO:0006479(pr…	03015(mRNA surveillance pathway)	K03265	NA	eukaryotic translation termination factor 1 [Source:HGNC Symbol;Acc:HGNC:3477]	protein_coding	0.087772	0.616472	0.505728	25.3287	32.6569	36.4518	0.0128124	-6.28631	3.64077e-12	7.69338e-09	down	yes
16973	0	chr1	-	92508696	92792404	ENST00000540033	19	7436	ENSG00000067208	EVI5	GO:0005096(GTPase activator activity);GO:0005515(protein binding);GO:0005634(nucleus);GO:0005737(cytoplasm);GO:0005815(microtubule organizing center);GO:0005819(spindle);GO:0005829(cytosol);GO:0005856(cytoskeleton);GO:0006886(intracellular protein transport);GO:0007049(cell cycle);GO:0017137(Rab GTPase binding);GO:0042147(retrograde transport, endosome to Golgi);GO:0043087(regulation of GTPase ac…	NA	K20242	NA	ecotropic viral integration site 5 [Source:HGNC Symbol;Acc:HGNC:3501]	protein_coding	0.518589	0.869899	0.815444	2.77014	3.11005	2.10365	0.276049	-1.857	0.000225647	0.0194863	down	yes
33279	0	chr10	+	92928374	93058524	ENST00000495132	15	1799	ENSG00000138190	EXOC6	GO:0000145(exocyst);GO:0005515(protein binding);GO:0005737(cytoplasm);GO:0005829(cytosol);GO:0005886(plasma membrane);GO:0006887(exocytosis);GO:0006893(Golgi to plasma membrane transport);GO:0006904(vesicle docking involved in exocytosis);GO:0015031(protein transport);GO:0016020(membrane);GO:0030426(growth cone);GO:0042995(cell projection);GO:0048471(perinuclear region of cytoplasm);GO:0090543(Fl…	NA	K19985	NA	exocyst complex component 6 [Source:HGNC Symbol;Acc:HGNC:23196]	nonsense_mediated_decay	0	0	0	0.155742	0.048671	0.137257	0.00087804	-10.1534	0.000172919	0.0153759	down	yes
35092	0	chr10	-	118310720	118342315	ENST00000470476	9	1000	ENSG00000165669	FAM204A	GO:0005515(protein binding)	NA	NA	NA	family with sequence similarity 204 member A [Source:HGNC Symbol;Acc:HGNC:25794]	nonsense_mediated_decay	0	0	0	0.048047	0.564004	0.531129	0.000262426	-11.8958	0.000212876	0.0184874	down	yes
28552	0	chr10	+	5890203	5937594	ENST00000397269	22	3640	ENSG00000134452	FBH1	GO:0000166(nucleotide binding);GO:0000724(double-strand break repair via homologous recombination);GO:0000725(recombinational repair);GO:0000737(DNA catabolic process, endonucleolytic);GO:0000785(chromatin);GO:0001934(positive regulation of protein phosphorylation);GO:0003677(DNA binding);GO:0003678(DNA helicase activity);GO:0003690(double-stranded DNA binding);GO:0003697(single-stranded DNA bind…	NA	K10300	EC:3.6.4.12	F-box DNA helicase 1 [Source:HGNC Symbol;Acc:HGNC:13620]	protein_coding	0	0	0.002623	0.050791	3.35555	0.003501	0.000769245	-10.3443	0.000113958	0.0106494	down	yes
133672	0	chr2	-	105360857	105396957	ENST00000409807	6	1601	ENSG00000115641	FHL2	GO:0000122(negative regulation of transcription by RNA polymerase II);GO:0001649(osteoblast differentiation);GO:0003712(transcription coregulator activity);GO:0003714(transcription corepressor activity);GO:0005515(protein binding);GO:0005634(nucleus);GO:0005654(nucleoplasm);GO:0005737(cytoplasm);GO:0005925(focal adhesion);GO:0006357(regulation of transcription by RNA polymerase II);GO:0008134(tra…	04380(Osteoclast differentiation)	K14380	NA	four and a half LIM domains 2 [Source:HGNC Symbol;Acc:HGNC:3703]	protein_coding	0.542593	0.731967	0.477357	2.03497	5.28732	2.95275	0.170502	-2.55214	0.000110965	0.0104093	down	yes
69651	0	chr14	+	51651858	51730727	ENST00000395718	14	4828	ENSG00000139926	FRMD6	GO:0003383(apical constriction);GO:0005515(protein binding);GO:0005737(cytoplasm);GO:0005856(cytoskeleton);GO:0005886(plasma membrane);GO:0016020(membrane);GO:0031032(actomyosin structure organization);GO:0032970(regulation of actin filament-based process);GO:0034613(cellular protein localization);GO:0043296(apical junction complex)	04390(Hippo signaling pathway);04392(Hippo signaling pathway - multiple species)	K16822	NA	FERM domain containing 6 [Source:HGNC Symbol;Acc:HGNC:19839]	protein_coding	0.01493	0	0.07179	1.40869	1.16504	0.951353	0.0246009	-5.34515	1.31393e-05	0.00139796	down	yes
69656	0	chr14	+	51698113	51730430	ENST00000554167	12	4176	ENSG00000139926	FRMD6	GO:0003383(apical constriction);GO:0005515(protein binding);GO:0005737(cytoplasm);GO:0005856(cytoskeleton);GO:0005886(plasma membrane);GO:0016020(membrane);GO:0031032(actomyosin structure organization);GO:0032970(regulation of actin filament-based process);GO:0034613(cellular protein localization);GO:0043296(apical junction complex)	04390(Hippo signaling pathway);04392(Hippo signaling pathway - multiple species)	K16822	NA	FERM domain containing 6 [Source:HGNC Symbol;Acc:HGNC:19839]	retained_intron	0	0	0	0.155868	0.097812	0.10144	0.000844785	-10.2091	1.29589e-07	1.59567e-05	down	yes
89807	0	chr16	+	53704158	53965858	ENST00000636030	10	1636	ENSG00000140718	FTO	GO:0001659(temperature homeostasis);GO:0005634(nucleus);GO:0005654(nucleoplasm);GO:0005737(cytoplasm);GO:0006307(DNA dealkylation involved in DNA repair);GO:0008198(ferrous iron binding);GO:0010883(regulation of lipid storage);GO:0016020(membrane);GO:0016021(integral component of membrane);GO:0016491(oxidoreductase activity);GO:0016607(nuclear speck);GO:0016740(transferase activity);GO:0035515(ox…	NA	K19469	EC:1.14.11.53	FTO alpha-ketoglutarate dependent dioxygenase [Source:HGNC Symbol;Acc:HGNC:24678]	processed_transcript	0.015728	0	0	0.037229	1.73962	0.289154	0.00761277	-7.03736	0.000405393	0.0323071	down	yes
1950	0	X	+	48479038	48486311	ENST00000496365	9	1287	ENSG00000068438	FTSJ1	GO:0001510(RNA methylation);GO:0002128(tRNA nucleoside ribose methylation);GO:0002181(cytoplasmic translation);GO:0005515(protein binding);GO:0005737(cytoplasm);GO:0005829(cytosol);GO:0006400(tRNA modification);GO:0008033(tRNA processing);GO:0008168(methyltransferase activity);GO:0008173(RNA methyltransferase activity);GO:0008175(tRNA methyltransferase activity);GO:0009020(tRNA (guanosine-2'-O-)-…	NA	K14864	EC:2.1.1.205	FtsJ RNA 2'-O-methyltransferase 1 [Source:HGNC Symbol;Acc:HGNC:13254]	processed_transcript	0.170376	0.159184	0.165604	6.33562	1.65041	6.72764	0.0336533	-4.89311	4.68218e-10	3.16142e-07	down	yes
3646	0	X	-	74202515	74292359	ENST00000652540	7	2304	ENSG00000230590	FTX	NA	NA	NA	NA	FTX transcript, XIST regulator [Source:HGNC Symbol;Acc:HGNC:37190]	lncRNA	0	0.003164	0.004979	0.910802	0.086802	0.049684	0.00777532	-7.00688	0.000323341	0.0266853	down	yes
218757	0	chr8	+	102808535	102810039	ENST00000665815	2	1371	ENSG00000253669	GASAL1	NA	NA	NA	NA	growth arrest associated lncRNA 1 [Source:HGNC Symbol;Acc:HGNC:53461]	lncRNA	0	0	0.038886	0.370848	0.309158	0.794392	0.0263742	-5.24473	0.000206871	0.0179913	down	yes
90549	0	chr16	+	58392394	58405481	ENST00000426538	4	1728	ENSG00000181938	GINS3	GO:0005515(protein binding);GO:0005634(nucleus);GO:0005654(nucleoplasm);GO:0006260(DNA replication);GO:0006271(DNA strand elongation involved in DNA replication)	NA	K10734	NA	GINS complex subunit 3 [Source:HGNC Symbol;Acc:HGNC:25851]	protein_coding	0	0	0.025016	0.101574	0.999247	0.288508	0.0180058	-5.79539	0.000376148	0.0302511	down	yes
138613	0	chr2	+	190880821	190965552	ENST00000320717	18	4840	ENSG00000115419	GLS	GO:0001967(suckling behavior);GO:0002087(regulation of respiratory gaseous exchange by nervous system process);GO:0004359(glutaminase activity);GO:0005515(protein binding);GO:0005737(cytoplasm);GO:0005739(mitochondrion);GO:0005759(mitochondrial matrix);GO:0005829(cytosol);GO:0006537(glutamate biosynthetic process);GO:0006541(glutamine metabolic process);GO:0006543(glutamine catabolic process);GO:…	00220(Arginine biosynthesis);00250(Alanine, aspartate and glutamate metabolism);00471(D-Glutamine and D-glutamate metabolism);04724(Glutamatergic synapse);04727(GABAergic synapse);04964(Proximal tubule bicarbonate reclamation);05206(MicroRNAs in cancer);05230(Central carbon metabolism in cancer)	NA	NA	glutaminase [Source:HGNC Symbol;Acc:HGNC:4331]	protein_coding	2.98372	2.12849	3.15788	10.0655	7.5861	7.61193	0.327353	-1.61108	3.31743e-08	5.6242e-06	down	yes
223498	0	chr9	-	36214441	36277056	ENST00000396594	12	5298	ENSG00000159921	GNE	GO:0000166(nucleotide binding);GO:0003824(catalytic activity);GO:0004553(hydrolase activity, hydrolyzing O-glycosyl compounds);GO:0005515(protein binding);GO:0005524(ATP binding);GO:0005737(cytoplasm);GO:0005829(cytosol);GO:0006045(N-acetylglucosamine biosynthetic process);GO:0006047(UDP-N-acetylglucosamine metabolic process);GO:0006054(N-acetylneuraminate metabolic process);GO:0007155(cell adhes…	00520(Amino sugar and nucleotide sugar metabolism)	K12409	2.7.1.60;EC:3.2.1.183	glucosamine (UDP-N-acetyl)-2-epimerase/N-acetylmannosamine kinase [Source:HGNC Symbol;Acc:HGNC:23657]	protein_coding	1.248	0.691181	1.13096	3.49032	4.53127	3.94652	0.256527	-1.96282	2.88427e-08	5.07066e-06	down	yes
223500	0	chr9	-	36216943	36277042	ENST00000543356	11	2576	ENSG00000159921	GNE	GO:0000166(nucleotide binding);GO:0003824(catalytic activity);GO:0004553(hydrolase activity, hydrolyzing O-glycosyl compounds);GO:0005515(protein binding);GO:0005524(ATP binding);GO:0005737(cytoplasm);GO:0005829(cytosol);GO:0006045(N-acetylglucosamine biosynthetic process);GO:0006047(UDP-N-acetylglucosamine metabolic process);GO:0006054(N-acetylneuraminate metabolic process);GO:0007155(cell adhes…	00520(Amino sugar and nucleotide sugar metabolism)	K12409	2.7.1.60;EC:3.2.1.183	glucosamine (UDP-N-acetyl)-2-epimerase/N-acetylmannosamine kinase [Source:HGNC Symbol;Acc:HGNC:23657]	protein_coding	0	0	0	0.08547	0.090516	0.375517	0.000543968	-10.8442	2.58815e-05	0.00265929	down	yes
161144	0	chr3	+	52686016	52694492	ENST00000394799	15	2041	ENSG00000163938	GNL3	GO:0000166(nucleotide binding);GO:0003723(RNA binding);GO:0005515(protein binding);GO:0005525(GTP binding);GO:0005615(extracellular space);GO:0005634(nucleus);GO:0005654(nucleoplasm);GO:0005730(nucleolus);GO:0008283(cell population proliferation);GO:0016020(membrane);GO:0016604(nuclear body);GO:0017145(stem cell division);GO:0019827(stem cell population maintenance);GO:0032206(positive regulation…	03008(Ribosome biogenesis in eukaryotes)	K14538	NA	G protein nucleolar 3 [Source:HGNC Symbol;Acc:HGNC:29931]	protein_coding	0.251348	0.60373	0.520193	5.63637	4.64347	5.87474	0.085132	-3.55416	6.62524e-09	1.96499e-06	down	yes
161150	0	chr3	+	52686171	52687616	ENST00000474423	4	567	ENSG00000163938	GNL3	GO:0000166(nucleotide binding);GO:0003723(RNA binding);GO:0005515(protein binding);GO:0005525(GTP binding);GO:0005615(extracellular space);GO:0005634(nucleus);GO:0005654(nucleoplasm);GO:0005730(nucleolus);GO:0008283(cell population proliferation);GO:0016020(membrane);GO:0016604(nuclear body);GO:0017145(stem cell division);GO:0019827(stem cell population maintenance);GO:0032206(positive regulation…	03008(Ribosome biogenesis in eukaryotes)	K14538	NA	G protein nucleolar 3 [Source:HGNC Symbol;Acc:HGNC:29931]	protein_coding	0	0	0.007366	0.267004	1.7184	1.29569	0.00224498	-8.79908	2.52324e-05	0.00259911	down	yes
137354	0	chr2	+	170929253	170965891	ENST00000493692	8	951	ENSG00000115806	GORASP2	GO:0000139(Golgi membrane);GO:0005515(protein binding);GO:0005783(endoplasmic reticulum);GO:0005789(endoplasmic reticulum membrane);GO:0005794(Golgi apparatus);GO:0006996(organelle organization);GO:0007030(Golgi organization);GO:0007283(spermatogenesis);GO:0016020(membrane);GO:0030154(cell differentiation);GO:0034976(response to endoplasmic reticulum stress);GO:0061951(establishment of protein lo…	NA	NA	NA	golgi reassembly stacking protein 2 [Source:HGNC Symbol;Acc:HGNC:17500]	processed_transcript	0	0	0	0.196316	0.179169	0.248457	0.000480814	-11.0222	4.24071e-05	0.00424372	down	yes
86858	0	chr16	-	19856691	19884848	ENST00000300571	4	5144	ENSG00000167191	GPRC5B	GO:0001664(G protein-coupled receptor binding);GO:0004930(G protein-coupled receptor activity);GO:0005615(extracellular space);GO:0005654(nucleoplasm);GO:0005730(nucleolus);GO:0005829(cytosol);GO:0005886(plasma membrane);GO:0007165(signal transduction);GO:0007186(G protein-coupled receptor signaling pathway);GO:0009986(cell surface);GO:0016020(membrane);GO:0016021(integral component of membrane);…	NA	K04619	NA	G protein-coupled receptor class C group 5 member B [Source:HGNC Symbol;Acc:HGNC:13308]	protein_coding	13.056	13.3332	15.1888	30.1739	33.1453	32.4472	0.434161	-1.2037	0.000108848	0.0102185	down	yes
136825	0	chr2	-	164492812	164621392	ENST00000488342	14	1983	ENSG00000115290	GRB14	GO:0005070(SH3/SH2 adaptor activity);GO:0005515(protein binding);GO:0005737(cytoplasm);GO:0005768(endosome);GO:0005829(cytosol);GO:0005886(plasma membrane);GO:0007165(signal transduction);GO:0008286(insulin receptor signaling pathway);GO:0010008(endosome membrane);GO:0016020(membrane);GO:0030674(protein-macromolecule adaptor activity);GO:0030971(receptor tyrosine kinase binding);GO:0043231(intrac…	NA	NA	NA	growth factor receptor bound protein 14 [Source:HGNC Symbol;Acc:HGNC:4565]	retained_intron	0.097709	0.318256	0.137129	1.58644	0.992945	1.34917	0.140788	-2.8284	0.000371581	0.0300017	down	yes
10994	0	chr1	+	24319357	24355318	ENST00000361548	16	2834	ENSG00000158055	GRHL3	GO:0000790(nuclear chromatin);GO:0000978(RNA polymerase II cis-regulatory region sequence-specific DNA binding);GO:0000981(DNA-binding transcription factor activity, RNA polymerase II-specific);GO:0001228(DNA-binding transcription activator activity, RNA polymerase II-specific);GO:0001736(establishment of planar polarity);GO:0001843(neural tube closure);GO:0003677(DNA binding);GO:0003700(DNA-bind…	NA	K09275	NA	grainyhead like transcription factor 3 [Source:HGNC Symbol;Acc:HGNC:25839]	protein_coding	9.94787	7.38997	10.4707	18.6919	18.0638	19.437	0.494878	-1.01485	9.92913e-05	0.00940031	down	yes
86168	0	chr16	-	11872682	11897881	ENST00000565267	12	1864	ENSG00000103342	GSPT1	GO:0000082(G1/S transition of mitotic cell cycle);GO:0000166(nucleotide binding);GO:0000184(nuclear-transcribed mRNA catabolic process, nonsense-mediated decay);GO:0002184(cytoplasmic translational termination);GO:0003723(RNA binding);GO:0003747(translation release factor activity);GO:0003924(GTPase activity);GO:0005515(protein binding);GO:0005525(GTP binding);GO:0005829(cytosol);GO:0006412(trans…	03015(mRNA surveillance pathway)	K03267	NA	G1 to S phase transition 1 [Source:HGNC Symbol;Acc:HGNC:4621]	protein_coding	0	0	0	0.193101	0.13616	0.118339	0.000670241	-10.543	5.17654e-06	0.000578299	down	yes
145230	0	chr20	-	34928571	34937009	ENST00000645328	6	870	ENSG00000100983	GSS	GO:0000166(nucleotide binding);GO:0000287(magnesium ion binding);GO:0004363(glutathione synthase activity);GO:0005515(protein binding);GO:0005524(ATP binding);GO:0005829(cytosol);GO:0006520(cellular amino acid metabolic process);GO:0006750(glutathione biosynthetic process);GO:0006979(response to oxidative stress);GO:0007399(nervous system development);GO:0007568(aging);GO:0009410(response to xeno…	00270(Cysteine and methionine metabolism);00480(Glutathione metabolism);04216(Ferroptosis)	K21456	EC:6.3.2.3	glutathione synthetase [Source:HGNC Symbol;Acc:HGNC:4624]	protein_coding	0	0	0	0.950151	0.212418	0.397142	0.000192343	-12.344	9.13521e-06	0.00099345	down	yes
135724	0	chr2	-	143946033	144235739	ENST00000415569	13	2780	ENSG00000121964	GTDC1	NA	NA	NA	NA	glycosyltransferase like domain containing 1 [Source:HGNC Symbol;Acc:HGNC:20887]	nonsense_mediated_decay	0	0	0	0.120705	0.222497	0.163667	0.000591869	-10.7224	3.30242e-07	3.97867e-05	down	yes
117120	0	chr19	+	17336724	17342730	ENST00000598038	9	2917	ENSG00000130299	GTPBP3	GO:0000166(nucleotide binding);GO:0002098(tRNA wobble uridine modification);GO:0003924(GTPase activity);GO:0005515(protein binding);GO:0005525(GTP binding);GO:0005737(cytoplasm);GO:0005739(mitochondrion);GO:0006400(tRNA modification);GO:0008033(tRNA processing);GO:0030488(tRNA methylation)	NA	K03650	EC:3.6.-.-	GTP binding protein 3, mitochondrial [Source:HGNC Symbol;Acc:HGNC:14880]	processed_transcript	0.125695	0.041475	0.12537	0.423517	0.399498	2.41285	0.0904055	-3.46745	0.000606411	0.0457459	down	yes
36736	0	chr11	-	1995176	1996280	ENST00000431095	3	944	ENSG00000130600	H19	NA	NA	NA	NA	H19 imprinted maternally expressed transcript [Source:HGNC Symbol;Acc:HGNC:4713]	retained_intron	0.008584	0.0075	0.046877	0.351695	0.605012	1.19329	0.0292842	-5.09373	1.5122e-05	0.00159785	down	yes
127779	0	chr2	+	26261021	26290464	ENST00000545822	14	1870	ENSG00000138029	HADHB	GO:0003723(RNA binding);GO:0003824(catalytic activity);GO:0003857(3-hydroxyacyl-CoA dehydrogenase activity);GO:0003988(acetyl-CoA C-acyltransferase activity);GO:0004300(enoyl-CoA hydratase activity);GO:0005515(protein binding);GO:0005739(mitochondrion);GO:0005740(mitochondrial envelope);GO:0005741(mitochondrial outer membrane);GO:0005743(mitochondrial inner membrane);GO:0005783(endoplasmic reticu…	00062(Fatty acid elongation);00071(Fatty acid degradation);00280(Valine, leucine and isoleucine degradation)	K07509	EC:2.3.1.16	hydroxyacyl-CoA dehydrogenase trifunctional multienzyme complex subunit beta [Source:HGNC Symbol;Acc:HGNC:4803]	protein_coding	0.027029	0.008051	0	0.538902	1.05336	0.148624	0.0201506	-5.63303	2.42627e-05	0.00250974	down	yes
152122	0	chr22	+	21420636	21449434	ENST00000407598	3	4734	ENSG00000169635	HIC2	GO:0000978(RNA polymerase II cis-regulatory region sequence-specific DNA binding);GO:0003676(nucleic acid binding);GO:0003677(DNA binding);GO:0005515(protein binding);GO:0005634(nucleus);GO:0005654(nucleoplasm);GO:0006357(regulation of transcription by RNA polymerase II);GO:0008022(protein C-terminus binding);GO:0045892(negative regulation of transcription, DNA-templated);GO:0046872(metal ion bin…	NA	NA	NA	HIC ZBTB transcriptional repressor 2 [Source:HGNC Symbol;Acc:HGNC:18595]	protein_coding	0	0	0	0.013744	0.651807	0.719086	0.000216663	-12.1723	7.47414e-06	0.000819335	down	yes
190377	0	chr5	-	179614181	179623169	ENST00000510411	12	2105	ENSG00000169045	HNRNPH1	GO:0000398(mRNA splicing, via spliceosome);GO:0003676(nucleic acid binding);GO:0003723(RNA binding);GO:0005515(protein binding);GO:0005634(nucleus);GO:0005654(nucleoplasm);GO:0005681(spliceosomal complex);GO:0005829(cytosol);GO:0006396(RNA processing);GO:0006397(mRNA processing);GO:0008266(poly(U) RNA binding);GO:0008380(RNA splicing);GO:0008543(fibroblast growth factor receptor signaling pathway…	NA	K12898	NA	heterogeneous nuclear ribonucleoprotein H1 [Source:HGNC Symbol;Acc:HGNC:5041]	protein_coding	1.59254	1.25118	1.60713	3.09697	4.3194	5.04264	0.35724	-1.48503	0.000415172	0.0330008	down	yes
114676	0	chr19	+	8444920	8463852	ENST00000597813	4	630	ENSG00000099783	HNRNPM	GO:0000380(alternative mRNA splicing, via spliceosome);GO:0000398(mRNA splicing, via spliceosome);GO:0003676(nucleic acid binding);GO:0003723(RNA binding);GO:0003729(mRNA binding);GO:0005515(protein binding);GO:0005634(nucleus);GO:0005654(nucleoplasm);GO:0005681(spliceosomal complex);GO:0005730(nucleolus);GO:0005737(cytoplasm);GO:0006397(mRNA processing);GO:0008380(RNA splicing);GO:0008543(fibrob…	03040(Spliceosome)	K12887	NA	heterogeneous nuclear ribonucleoprotein M [Source:HGNC Symbol;Acc:HGNC:5046]	retained_intron	0.08752	0	0.106059	0.78058	0.483974	0.673193	0.099899	-3.32339	0.000535817	0.041076	down	yes
114679	0	chr19	+	8444977	8489110	ENST00000600806	14	2373	ENSG00000099783	HNRNPM	GO:0000380(alternative mRNA splicing, via spliceosome);GO:0000398(mRNA splicing, via spliceosome);GO:0003676(nucleic acid binding);GO:0003723(RNA binding);GO:0003729(mRNA binding);GO:0005515(protein binding);GO:0005634(nucleus);GO:0005654(nucleoplasm);GO:0005681(spliceosomal complex);GO:0005730(nucleolus);GO:0005737(cytoplasm);GO:0006397(mRNA processing);GO:0008380(RNA splicing);GO:0008543(fibrob…	03040(Spliceosome)	K12887	NA	heterogeneous nuclear ribonucleoprotein M [Source:HGNC Symbol;Acc:HGNC:5046]	nonsense_mediated_decay	0	0	0	28.3462	2.26203	1.00028	9.49113e-06	-16.685	8.45031e-10	4.78541e-07	down	yes
10852	0	chr1	-	23309930	23344330	ENST00000675048	8	2099	ENSG00000125944	HNRNPR	GO:0000398(mRNA splicing, via spliceosome);GO:0003676(nucleic acid binding);GO:0003723(RNA binding);GO:0003729(mRNA binding);GO:0003730(mRNA 3'-UTR binding);GO:0005515(protein binding);GO:0005634(nucleus);GO:0005654(nucleoplasm);GO:0005681(spliceosomal complex);GO:0005737(cytoplasm);GO:0005783(endoplasmic reticulum);GO:0006397(mRNA processing);GO:0007623(circadian rhythm);GO:0008380(RNA splicing)…	NA	K13161	NA	heterogeneous nuclear ribonucleoprotein R [Source:HGNC Symbol;Acc:HGNC:5047]	protein_coding	0	0	2e-06	0.421492	0.608075	0.419676	1.38003e-06	-19.4669	1.64004e-08	3.56076e-06	down	yes
27784	0	chr1	-	244858165	244864007	ENST00000640440	6	871	ENSG00000153187	HNRNPU	GO:0000122(negative regulation of transcription by RNA polymerase II);GO:0000166(nucleotide binding);GO:0000228(nuclear chromosome);GO:0000381(regulation of alternative mRNA splicing, via spliceosome);GO:0000398(mRNA splicing, via spliceosome);GO:0000775(chromosome, centromeric region);GO:0000776(kinetochore);GO:0000777(condensed chromosome kinetochore);GO:0000922(spindle pole);GO:0000978(RNA pol…	03040(Spliceosome)	K12888	NA	heterogeneous nuclear ribonucleoprotein U [Source:HGNC Symbol;Acc:HGNC:5048]	nonsense_mediated_decay	0	0	0	0.240583	0.505121	0.283996	0.000291347	-11.745	7.98907e-06	0.000874223	down	yes
153122	0	chr22	+	28742042	28757510	ENST00000450178	6	1048	ENSG00000100209	HSCB	GO:0001671(ATPase activator activity);GO:0003674(molecular_function);GO:0005515(protein binding);GO:0005654(nucleoplasm);GO:0005737(cytoplasm);GO:0005739(mitochondrion);GO:0005829(cytosol);GO:0016226(iron-sulfur cluster assembly);GO:0032781(positive regulation of ATPase activity);GO:0042802(identical protein binding);GO:0044571([2Fe-2S] cluster assembly);GO:0046872(metal ion binding);GO:0051087(c…	NA	K04082	NA	HscB mitochondrial iron-sulfur cluster cochaperone [Source:HGNC Symbol;Acc:HGNC:28913]	nonsense_mediated_decay	0	0	0	0.836243	0.060982	1.40238	0.000130457	-12.9041	3.71277e-05	0.0037367	down	yes
126811	0	chr2	+	8678845	8684453	ENST00000234091	5	2041	ENSG00000115738	ID2	GO:0000122(negative regulation of transcription by RNA polymerase II);GO:0001102(RNA polymerase II activating transcription factor binding);GO:0001656(metanephros development);GO:0001779(natural killer cell differentiation);GO:0001966(thigmotaxis);GO:0002521(leukocyte differentiation);GO:0003149(membranous septum morphogenesis);GO:0003166(bundle of His development);GO:0005515(protein binding);GO:…	04350(TGF-beta signaling pathway);04390(Hippo signaling pathway);04550(Signaling pathways regulating pluripotency of stem cells);05202(Transcriptional misregulation in cancer)	NA	NA	inhibitor of DNA binding 2 [Source:HGNC Symbol;Acc:HGNC:5361]	protein_coding	0	0	0	3.265	1.071	6.88021	2.6747e-05	-15.1903	1.81634e-11	2.79006e-08	down	yes
126802	0	chr2	-	8666653	8676680	ENST00000665989	4	6025	ENSG00000235092	ID2-AS1	NA	NA	NA	NA	ID2 antisense RNA 1 [Source:HGNC Symbol;Acc:HGNC:51103]	lncRNA	0.05488	0.018062	0.040576	0.228218	0.2403	0.168825	0.178111	-2.48915	3.57145e-06	0.000401909	down	yes
71927	0	chr14	+	75985782	76083746	ENST00000238628	8	816	ENSG00000119650	IFT43	GO:0005515(protein binding);GO:0005737(cytoplasm);GO:0005856(cytoskeleton);GO:0005929(cilium);GO:0015630(microtubule cytoskeleton);GO:0030030(cell projection organization);GO:0030991(intraciliary transport particle A);GO:0034451(centriolar satellite);GO:0035721(intraciliary retrograde transport);GO:0035735(intraciliary transport involved in cilium assembly);GO:0042995(cell projection);GO:0060271(…	NA	K19675	NA	intraflagellar transport 43 [Source:HGNC Symbol;Acc:HGNC:29669]	protein_coding	0.012695	0	0.050722	0.328531	0.316439	0.643735	0.0492099	-4.34491	0.00018773	0.0165255	down	yes
215337	0	chr8	+	42271463	42331909	ENST00000520655	20	3777	ENSG00000104365	IKBKB	GO:0000166(nucleotide binding);GO:0002223(stimulatory C-type lectin receptor signaling pathway);GO:0002479(antigen processing and presentation of exogenous peptide antigen via MHC class I, TAP-dependent);GO:0002756(MyD88-independent toll-like receptor signaling pathway);GO:0004672(protein kinase activity);GO:0004674(protein serine/threonine kinase activity);GO:0005515(protein binding);GO:0005524(…	01523(Antifolate resistance);04010(MAPK signaling pathway);04014(Ras signaling pathway);04062(Chemokine signaling pathway);04064(NF-kappa B signaling pathway);04068(FoxO signaling pathway);04150(mTOR signaling pathway);04151(PI3K-Akt signaling pathway);04210(Apoptosis);04380(Osteoclast differentiation);04620(Toll-like receptor signaling pathway);04621(NOD-like receptor signaling pathway);04622(RI…	K07209	EC:2.7.11.10	inhibitor of nuclear factor kappa B kinase subunit beta [Source:HGNC Symbol;Acc:HGNC:5960]	nonsense_mediated_decay	0.118317	0.051946	0.024606	0.706187	0.384148	0.328411	0.137353	-2.86404	0.000305781	0.0254583	down	yes
169434	0	chr3	+	190514059	190651519	ENST00000439062	13	4940	ENSG00000196083	IL1RAP	GO:0002114(interleukin-33 receptor activity);GO:0002376(immune system process);GO:0004908(interleukin-1 receptor activity);GO:0005149(interleukin-1 receptor binding);GO:0005515(protein binding);GO:0005576(extracellular region);GO:0005886(plasma membrane);GO:0005887(integral component of plasma membrane);GO:0006954(inflammatory response);GO:0006955(immune response);GO:0007165(signal transduction);…	04010(MAPK signaling pathway);04060(Cytokine-cytokine receptor interaction);04659(Th17 cell differentiation);04750(Inflammatory mediator regulation of TRP channels)	K04723	NA	interleukin 1 receptor accessory protein [Source:HGNC Symbol;Acc:HGNC:5995]	protein_coding	0.017823	0.051923	0.013613	0.769145	0.282763	0.225365	0.0652633	-3.93759	6.83616e-05	0.00663566	down	yes
20724	0	chr1	+	154405343	154469450	ENST00000368485	10	5764	ENSG00000160712	IL6R	GO:0002384(hepatic immune response);GO:0002548(monocyte chemotaxis);GO:0002690(positive regulation of leukocyte chemotaxis);GO:0004896(cytokine receptor activity);GO:0004897(ciliary neurotrophic factor receptor activity);GO:0004915(interleukin-6 receptor activity);GO:0004921(interleukin-11 receptor activity);GO:0005138(interleukin-6 receptor binding);GO:0005515(protein binding);GO:0005576(extrace…	01521(EGFR tyrosine kinase inhibitor resistance);04060(Cytokine-cytokine receptor interaction);04066(HIF-1 signaling pathway);04151(PI3K-Akt signaling pathway);04630(Jak-STAT signaling pathway);04640(Hematopoietic cell lineage);04659(Th17 cell differentiation);04932(Non-alcoholic fatty liver disease (NAFLD));05163(Human cytomegalovirus infection);05200(Pathways in cancer)	K05055	NA	interleukin 6 receptor [Source:HGNC Symbol;Acc:HGNC:6019]	protein_coding	0.411336	0.337762	0.42202	0.980469	0.782626	0.826241	0.452285	-1.1447	0.000148768	0.0134622	down	yes
95451	0	chr17	-	4988130	4997610	ENST00000355025	8	1383	ENSG00000196388	INCA1	GO:0004860(protein kinase inhibitor activity);GO:0004861(cyclin-dependent protein serine/threonine kinase inhibitor activity);GO:0005515(protein binding);GO:0005634(nucleus);GO:0005654(nucleoplasm);GO:0005737(cytoplasm);GO:0008285(negative regulation of cell population proliferation);GO:0016604(nuclear body);GO:0030332(cyclin binding);GO:0042802(identical protein binding);GO:0044877(protein-conta…	NA	NA	NA	inhibitor of CDK, cyclin A1 interacting protein 1 [Source:HGNC Symbol;Acc:HGNC:32224]	protein_coding	0	0	0	0.51293	0.222568	0.329868	0.000281593	-11.7941	5.21279e-07	6.22531e-05	down	yes
64376	0	chr13	-	51365228	51421374	ENST00000497989	15	3022	ENSG00000102786	INTS6	GO:0004888(transmembrane signaling receptor activity);GO:0005515(protein binding);GO:0005634(nucleus);GO:0005654(nucleoplasm);GO:0015629(actin cytoskeleton);GO:0016180(snRNA processing);GO:0032039(integrator complex);GO:0034472(snRNA 3'-end processing);GO:0042795(snRNA transcription by RNA polymerase II)	NA	K13143	NA	integrator complex subunit 6 [Source:HGNC Symbol;Acc:HGNC:14879]	protein_coding	0	0	0	0.479366	0.124706	0.333204	0.000320076	-11.6093	1.00203e-07	1.26814e-05	down	yes
170424	0	chr3	-	197889077	197949925	ENST00000455191	11	1981	ENSG00000114473	IQCG	GO:0002177(manchette);GO:0005515(protein binding);GO:0005516(calmodulin binding);GO:0005737(cytoplasm);GO:0005829(cytosol);GO:0005856(cytoskeleton);GO:0005929(cilium);GO:0007283(spermatogenesis);GO:0007286(spermatid development);GO:0007288(sperm axoneme assembly);GO:0030154(cell differentiation);GO:0030544(Hsp70 protein binding);GO:0031514(motile cilium);GO:0036126(sperm flagellum);GO:0042995(cel…	NA	NA	NA	IQ motif containing G [Source:HGNC Symbol;Acc:HGNC:25251]	protein_coding	0	0	0	0.192901	0.104529	0.025343	0.000929446	-10.0713	0.000563825	0.0430085	down	yes
1739	0	X	+	46912276	47061242	ENST00000611250	11	4713	ENSG00000102221	JADE3	GO:0000123(histone acetyltransferase complex);GO:0005515(protein binding);GO:0043966(histone H3 acetylation);GO:0043981(histone H4-K5 acetylation);GO:0043982(histone H4-K8 acetylation);GO:0043983(histone H4-K12 acetylation);GO:0046872(metal ion binding)	NA	K22156	NA	jade family PHD finger 3 [Source:HGNC Symbol;Acc:HGNC:22982]	protein_coding	0.083506	0	0	2.76069	1.54466	3.70397	0.0104261	-6.58366	0.000517304	0.0398558	down	yes
53717	0	chr12	-	48653869	48681610	ENST00000549574	10	1625	ENSG00000139620	KANSL2	GO:0000123(histone acetyltransferase complex);GO:0005515(protein binding);GO:0005634(nucleus);GO:0005654(nucleoplasm);GO:0005829(cytosol);GO:0005886(plasma membrane);GO:0006325(chromatin organization);GO:0015629(actin cytoskeleton);GO:0043981(histone H4-K5 acetylation);GO:0043982(histone H4-K8 acetylation);GO:0043984(histone H4-K16 acetylation);GO:0043995(histone acetyltransferase activity (H4-K5…	NA	K18401	NA	KAT8 regulatory NSL complex subunit 2 [Source:HGNC Symbol;Acc:HGNC:26024]	nonsense_mediated_decay	0	0	0	4.21012	0.813774	1.00599	4.97522e-05	-14.2949	1.70695e-09	7.60005e-07	down	yes
72487	0	chr14	-	88184893	88270911	ENST00000312350	7	2396	ENSG00000100433	KCNK10	GO:0005244(voltage-gated ion channel activity);GO:0005267(potassium channel activity);GO:0005886(plasma membrane);GO:0005887(integral component of plasma membrane);GO:0006811(ion transport);GO:0006813(potassium ion transport);GO:0007165(signal transduction);GO:0007613(memory);GO:0016020(membrane);GO:0016021(integral component of membrane);GO:0022841(potassium ion leak channel activity);GO:0030322…	04971(Gastric acid secretion)	K04920	NA	potassium two pore domain channel subfamily K member 10 [Source:HGNC Symbol;Acc:HGNC:6273]	protein_coding	0	0	0	0.184261	0.087707	0.078435	0.000856157	-10.1898	1.77071e-05	0.0018598	down	yes
154286	0	chr22	+	37051876	37063374	ENST00000456470	7	1438	ENSG00000100379	KCTD17	GO:0005515(protein binding);GO:0005737(cytoplasm);GO:0005783(endoplasmic reticulum);GO:0030030(cell projection organization);GO:0031463(Cul3-RING ubiquitin ligase complex);GO:0032469(endoplasmic reticulum calcium ion homeostasis);GO:0042802(identical protein binding);GO:0043161(proteasome-mediated ubiquitin-dependent protein catabolic process);GO:0045724(positive regulation of cilium assembly);GO…	NA	K21914	NA	potassium channel tetramerization domain containing 17 [Source:HGNC Symbol;Acc:HGNC:25705]	protein_coding	0	0	0	1.30072	1.02389	0.525668	0.000105253	-13.2139	5.65387e-10	3.63763e-07	down	yes
1648	0	X	+	44873188	45112602	ENST00000674541	27	5505	ENSG00000147050	KDM6A	GO:0000790(nuclear chromatin);GO:0000978(RNA polymerase II cis-regulatory region sequence-specific DNA binding);GO:0001701(in utero embryonic development);GO:0001843(neural tube closure);GO:0003007(heart morphogenesis);GO:0003016(respiratory system process);GO:0003682(chromatin binding);GO:0005515(protein binding);GO:0005634(nucleus);GO:0005654(nucleoplasm);GO:0006325(chromatin organization);GO:0…	05202(Transcriptional misregulation in cancer)	K11447	EC:1.14.11.-	lysine demethylase 6A [Source:HGNC Symbol;Acc:HGNC:12637]	nonsense_mediated_decay	0	0	0	0.14785	0.141507	0.110677	0.000749936	-10.3809	3.08934e-09	1.15392e-06	down	yes
1644	0	X	+	44873188	45112598	ENST00000536777	28	5622	ENSG00000147050	KDM6A	GO:0000790(nuclear chromatin);GO:0000978(RNA polymerase II cis-regulatory region sequence-specific DNA binding);GO:0001701(in utero embryonic development);GO:0001843(neural tube closure);GO:0003007(heart morphogenesis);GO:0003016(respiratory system process);GO:0003682(chromatin binding);GO:0005515(protein binding);GO:0005634(nucleus);GO:0005654(nucleoplasm);GO:0006325(chromatin organization);GO:0…	05202(Transcriptional misregulation in cancer)	K11447	EC:1.14.11.-	lysine demethylase 6A [Source:HGNC Symbol;Acc:HGNC:12637]	protein_coding	0	0	0	0.169818	0.147153	0.118304	0.000689219	-10.5027	1.57218e-09	7.29056e-07	down	yes
1654	0	X	+	44873798	45112542	ENST00000675157	25	4944	ENSG00000147050	KDM6A	GO:0000790(nuclear chromatin);GO:0000978(RNA polymerase II cis-regulatory region sequence-specific DNA binding);GO:0001701(in utero embryonic development);GO:0001843(neural tube closure);GO:0003007(heart morphogenesis);GO:0003016(respiratory system process);GO:0003682(chromatin binding);GO:0005515(protein binding);GO:0005634(nucleus);GO:0005654(nucleoplasm);GO:0006325(chromatin organization);GO:0…	05202(Transcriptional misregulation in cancer)	K11447	EC:1.14.11.-	lysine demethylase 6A [Source:HGNC Symbol;Acc:HGNC:12637]	retained_intron	0	0	0	0.131651	0.130065	0.204792	0.000643076	-10.6027	1.28904e-08	3.04628e-06	down	yes
1645	0	X	+	44873188	45112598	ENST00000543216	27	5520	ENSG00000147050	KDM6A	GO:0000790(nuclear chromatin);GO:0000978(RNA polymerase II cis-regulatory region sequence-specific DNA binding);GO:0001701(in utero embryonic development);GO:0001843(neural tube closure);GO:0003007(heart morphogenesis);GO:0003016(respiratory system process);GO:0003682(chromatin binding);GO:0005515(protein binding);GO:0005634(nucleus);GO:0005654(nucleoplasm);GO:0006325(chromatin organization);GO:0…	05202(Transcriptional misregulation in cancer)	K11447	EC:1.14.11.-	lysine demethylase 6A [Source:HGNC Symbol;Acc:HGNC:12637]	protein_coding	0	0	0	0.50651	0.3406	0.8936	0.000172343	-12.5024	1.03491e-11	1.74215e-08	down	yes
1641	0	X	+	44873188	45112542	ENST00000676085	26	5343	ENSG00000147050	KDM6A	GO:0000790(nuclear chromatin);GO:0000978(RNA polymerase II cis-regulatory region sequence-specific DNA binding);GO:0001701(in utero embryonic development);GO:0001843(neural tube closure);GO:0003007(heart morphogenesis);GO:0003016(respiratory system process);GO:0003682(chromatin binding);GO:0005515(protein binding);GO:0005634(nucleus);GO:0005654(nucleoplasm);GO:0006325(chromatin organization);GO:0…	05202(Transcriptional misregulation in cancer)	K11447	EC:1.14.11.-	lysine demethylase 6A [Source:HGNC Symbol;Acc:HGNC:12637]	nonsense_mediated_decay	0	0	0	0.183446	0.178263	0.553964	0.000327628	-11.5757	1.02642e-08	2.60467e-06	down	yes
79850	0	chr15	+	69414246	69448427	ENST00000260363	23	3723	ENSG00000137807	KIF23	GO:0000022(mitotic spindle elongation);GO:0000166(nucleotide binding);GO:0000281(mitotic cytokinesis);GO:0000915(actomyosin contractile ring assembly);GO:0003774(motor activity);GO:0003777(microtubule motor activity);GO:0005515(protein binding);GO:0005524(ATP binding);GO:0005634(nucleus);GO:0005654(nucleoplasm);GO:0005737(cytoplasm);GO:0005813(centrosome);GO:0005819(spindle);GO:0005829(cytosol);G…	05206(MicroRNAs in cancer)	K17387	NA	kinesin family member 23 [Source:HGNC Symbol;Acc:HGNC:6392]	protein_coding	0.432863	0.319239	0.673056	1.76836	7.82067	8.39999	0.0792238	-3.65792	3.54014e-06	0.000399116	down	yes
43463	0	chr11	+	66257703	66267859	ENST00000421552	15	2721	ENSG00000174996	KLC2	GO:0003777(microtubule motor activity);GO:0005515(protein binding);GO:0005654(nucleoplasm);GO:0005737(cytoplasm);GO:0005739(mitochondrion);GO:0005829(cytosol);GO:0005856(cytoskeleton);GO:0005871(kinesin complex);GO:0005874(microtubule);GO:0005886(plasma membrane);GO:0006890(retrograde vesicle-mediated transport, Golgi to endoplasmic reticulum);GO:0007018(microtubule-based movement);GO:0016020(mem…	05132(Salmonella infection)	K10407	NA	kinesin light chain 2 [Source:HGNC Symbol;Acc:HGNC:20716]	protein_coding	0	0	0	0.959972	1.28715	2.03821	7.00062e-05	-13.8022	4.48696e-13	1.36848e-09	down	yes
43469	0	chr11	+	66258545	66267859	ENST00000394066	14	2591	ENSG00000174996	KLC2	GO:0003777(microtubule motor activity);GO:0005515(protein binding);GO:0005654(nucleoplasm);GO:0005737(cytoplasm);GO:0005739(mitochondrion);GO:0005829(cytosol);GO:0005856(cytoskeleton);GO:0005871(kinesin complex);GO:0005874(microtubule);GO:0005886(plasma membrane);GO:0006890(retrograde vesicle-mediated transport, Golgi to endoplasmic reticulum);GO:0007018(microtubule-based movement);GO:0016020(mem…	05132(Salmonella infection)	K10407	NA	kinesin light chain 2 [Source:HGNC Symbol;Acc:HGNC:20716]	protein_coding	0	0	0	0.027373	0.235037	0.080427	0.000875051	-10.1583	0.000267113	0.0226065	down	yes
211869	0	chr7	-	152135533	152163334	ENST00000424877	18	5874	ENSG00000055609	KMT2C	GO:0003677(DNA binding);GO:0003713(transcription coactivator activity);GO:0003723(RNA binding);GO:0005515(protein binding);GO:0005634(nucleus);GO:0005654(nucleoplasm);GO:0006325(chromatin organization);GO:0006355(regulation of transcription, DNA-templated);GO:0008168(methyltransferase activity);GO:0016740(transferase activity);GO:0016746(transferase activity, transferring acyl groups);GO:0032259(…	00310(Lysine degradation)	K09188	EC:2.1.1.43	lysine methyltransferase 2C [Source:HGNC Symbol;Acc:HGNC:13726]	protein_coding	0	0	0	0.355424	0.266665	0.164427	0.000381429	-11.3563	8.78029e-11	9.22208e-08	down	yes
102389	0	chr17	+	47651196	47682680	ENST00000540627	21	2989	ENSG00000108424	KPNB1	GO:0003723(RNA binding);GO:0005515(protein binding);GO:0005576(extracellular region);GO:0005634(nucleus);GO:0005635(nuclear envelope);GO:0005643(nuclear pore);GO:0005654(nucleoplasm);GO:0005737(cytoplasm);GO:0005829(cytosol);GO:0006309(apoptotic DNA fragmentation);GO:0006606(protein import into nucleus);GO:0006607(NLS-bearing protein import into nucleus);GO:0006610(ribosomal protein import into n…	03013(RNA transport)	K14293	NA	karyopherin subunit beta 1 [Source:HGNC Symbol;Acc:HGNC:6400]	protein_coding	0.068634	0	0.052723	25.3016	14.3902	7.47727	0.00257281	-8.60244	9.5228e-14	3.77493e-10	down	yes
1705	0	X	+	46447292	46473669	ENST00000298190	6	1354	ENSG00000147121	KRBOX4	GO:0003676(nucleic acid binding);GO:0006355(regulation of transcription, DNA-templated)	NA	NA	NA	KRAB box domain containing 4 [Source:HGNC Symbol;Acc:HGNC:26007]	protein_coding	0	1.9e-05	0	0.633188	0.573175	0.585809	1.06017e-05	-16.5254	4.21806e-08	6.47123e-06	down	yes
98445	0	chr17	+	27472010	27626438	ENST00000398988	22	7237	ENSG00000141068	KSR1	GO:0000165(MAPK cascade);GO:0000166(nucleotide binding);GO:0000185(activation of MAPKKK activity);GO:0004672(protein kinase activity);GO:0004674(protein serine/threonine kinase activity);GO:0005078(MAP-kinase scaffold activity);GO:0005515(protein binding);GO:0005524(ATP binding);GO:0005737(cytoplasm);GO:0005783(endoplasmic reticulum);GO:0005789(endoplasmic reticulum membrane);GO:0005829(cytosol);…	04014(Ras signaling pathway);04625(C-type lectin receptor signaling pathway);05152(Tuberculosis)	K14958	NA	kinase suppressor of ras 1 [Source:HGNC Symbol;Acc:HGNC:6465]	protein_coding	0	0	0	0.115343	0.016782	0.04828	0.00166293	-9.23206	3.08141e-05	0.00312947	down	yes
23736	0	chr1	+	183186238	183241261	ENST00000493293	22	4313	ENSG00000058085	LAMC2	GO:0005102(signaling receptor binding);GO:0005201(extracellular matrix structural constituent);GO:0005576(extracellular region);GO:0005604(basement membrane);GO:0005607(laminin-2 complex);GO:0005615(extracellular space);GO:0005938(cell cortex);GO:0007155(cell adhesion);GO:0008045(motor neuron axon guidance);GO:0008201(heparin binding);GO:0008284(positive regulation of cell population proliferatio…	04151(PI3K-Akt signaling pathway);04510(Focal adhesion);04512(ECM-receptor interaction);05145(Toxoplasmosis);05146(Amoebiasis);05165(Human papillomavirus infection);05200(Pathways in cancer);05222(Small cell lung cancer)	K06246	NA	laminin subunit gamma 2 [Source:HGNC Symbol;Acc:HGNC:6493]	protein_coding	1.87124	1.20175	2.22614	4.74496	4.90544	6.07522	0.336975	-1.56929	2.93432e-05	0.00298996	down	yes
115392	0	chr19	+	11090599	11133816	ENST00000252444	18	5337	ENSG00000130164	LDLR	GO:0001540(amyloid-beta binding);GO:0001618(virus receptor activity);GO:0002020(protease binding);GO:0005041(low-density lipoprotein particle receptor activity);GO:0005509(calcium ion binding);GO:0005515(protein binding);GO:0005764(lysosome);GO:0005768(endosome);GO:0005769(early endosome);GO:0005770(late endosome);GO:0005794(Golgi apparatus);GO:0005886(plasma membrane);GO:0005887(integral compone…	04144(Endocytosis);04913(Ovarian steroidogenesis);04925(Aldosterone synthesis and secretion);04927(Cortisol synthesis and secretion);04934(Cushing syndrome);04976(Bile secretion);04979(Cholesterol metabolism);05145(Toxoplasmosis);05160(Hepatitis C)	K12473	NA	low density lipoprotein receptor [Source:HGNC Symbol;Acc:HGNC:6547]	protein_coding	0.009123	0	0	0.314397	0.029397	1.12438	0.00621385	-7.3303	0.000107125	0.0100876	down	yes
54282	0	chr12	-	50175788	50200847	ENST00000552491	5	2652	ENSG00000050405	LIMA1	GO:0001725(stress fiber);GO:0001726(ruffle);GO:0003779(actin binding);GO:0003785(actin monomer binding);GO:0005515(protein binding);GO:0005737(cytoplasm);GO:0005829(cytosol);GO:0005856(cytoskeleton);GO:0005886(plasma membrane);GO:0005903(brush border);GO:0005925(focal adhesion);GO:0006629(lipid metabolic process);GO:0008202(steroid metabolic process);GO:0008203(cholesterol metabolic process);GO:0…	NA	K23026	NA	LIM domain and actin binding 1 [Source:HGNC Symbol;Acc:HGNC:24636]	protein_coding	0	0	0	4.56464	4.86954	1.02583	2.86806e-05	-15.0896	2.65543e-13	9.32337e-10	down	yes
54288	0	chr12	-	50176885	50222356	ENST00000552909	8	2162	ENSG00000050405	LIMA1	GO:0001725(stress fiber);GO:0001726(ruffle);GO:0003779(actin binding);GO:0003785(actin monomer binding);GO:0005515(protein binding);GO:0005737(cytoplasm);GO:0005829(cytosol);GO:0005856(cytoskeleton);GO:0005886(plasma membrane);GO:0005903(brush border);GO:0005925(focal adhesion);GO:0006629(lipid metabolic process);GO:0008202(steroid metabolic process);GO:0008203(cholesterol metabolic process);GO:0…	NA	K23026	NA	LIM domain and actin binding 1 [Source:HGNC Symbol;Acc:HGNC:24636]	protein_coding	0	0	0	0.417242	0.455669	0.077935	0.000315509	-11.63	2.94874e-06	0.000334901	down	yes
228073	0	chr9	+	129488706	129513686	ENST00000666041	4	1364	ENSG00000204054	LINC00963	NA	NA	NA	NA	long intergenic non-protein coding RNA 963 [Source:HGNC Symbol;Acc:HGNC:48716]	lncRNA	0	0	0	0.180305	0.170006	0.397836	0.000400991	-11.2841	1.13339e-05	0.0012196	down	yes
186101	0	chr5	-	128021588	128083131	ENST00000668567	3	3209	ENSG00000245937	LINC01184	NA	NA	NA	NA	long intergenic non-protein coding RNA 1184 [Source:HGNC Symbol;Acc:HGNC:49565]	lncRNA	0.318868	0.246356	0.285039	0.695151	0.790734	1.10239	0.328506	-1.60601	0.000428271	0.0339104	down	yes
132927	0	chr2	-	96706340	96740064	ENST00000377079	9	2020	ENSG00000114988	LMAN2L	GO:0000139(Golgi membrane);GO:0005515(protein binding);GO:0005537(mannose binding);GO:0005783(endoplasmic reticulum);GO:0005789(endoplasmic reticulum membrane);GO:0005793(endoplasmic reticulum-Golgi intermediate compartment);GO:0005794(Golgi apparatus);GO:0006457(protein folding);GO:0006888(endoplasmic reticulum to Golgi vesicle-mediated transport);GO:0007029(endoplasmic reticulum organization);G…	NA	K10083	NA	lectin, mannose binding 2 like [Source:HGNC Symbol;Acc:HGNC:19263]	protein_coding	0	0.040728	0.006421	0.852654	3.58727	0.778649	0.00903485	-6.79028	7.16492e-06	0.000787545	down	yes
56595	0	chr12	-	58872548	58920434	ENST00000433272	20	3693	ENSG00000139263	LRIG3	GO:0005515(protein binding);GO:0005615(extracellular space);GO:0005886(plasma membrane);GO:0007275(multicellular organism development);GO:0016020(membrane);GO:0016021(integral component of membrane);GO:0030659(cytoplasmic vesicle membrane);GO:0031012(extracellular matrix);GO:0031410(cytoplasmic vesicle);GO:0032474(otolith morphogenesis)	NA	NA	NA	leucine rich repeats and immunoglobulin like domains 3 [Source:HGNC Symbol;Acc:HGNC:30991]	nonsense_mediated_decay	0	0	0	0.141533	0.171101	0.129921	0.000677882	-10.5267	3.59102e-08	5.8996e-06	down	yes
158544	0	chr3	-	37053721	37175189	ENST00000396428	19	1791	ENSG00000093167	LRRFIP2	GO:0005515(protein binding);GO:0005575(cellular_component);GO:0006355(regulation of transcription, DNA-templated);GO:0008150(biological_process);GO:0016055(Wnt signaling pathway);GO:0030275(LRR domain binding)	NA	NA	NA	LRR binding FLII interacting protein 2 [Source:HGNC Symbol;Acc:HGNC:6703]	protein_coding	0	0	0	0.398032	0.361436	0.979541	0.000172512	-12.501	4.5445e-08	6.76101e-06	down	yes
78317	0	chr15	-	51723069	51751585	ENST00000454181	3	1228	ENSG00000140280	LYSMD2	NA	NA	NA	NA	LysM domain containing 2 [Source:HGNC Symbol;Acc:HGNC:28571]	protein_coding	0	0	0	0.190705	0.216272	0.561353	0.000309812	-11.6563	1.13812e-05	0.00122363	down	yes
202595	0	chr7	-	20140917	20185078	ENST00000589011	5	2686	ENSG00000183742	MACC1	GO:0000977(RNA polymerase II regulatory region sequence-specific DNA binding);GO:0001228(DNA-binding transcription activator activity, RNA polymerase II-specific);GO:0005515(protein binding);GO:0005634(nucleus);GO:0005737(cytoplasm);GO:0005739(mitochondrion);GO:0007165(signal transduction);GO:0008083(growth factor activity);GO:0045944(positive regulation of transcription by RNA polymerase II);GO:…	NA	NA	NA	MET transcriptional regulator MACC1 [Source:HGNC Symbol;Acc:HGNC:30215]	protein_coding	0	0	0	1.24456	0.170308	0.807749	0.000134976	-12.855	3.19985e-08	5.52275e-06	down	yes
2668	0	X	+	54808338	54815694	ENST00000218439	12	1958	ENSG00000102316	MAGED2	GO:0002576(platelet degranulation);GO:0005515(protein binding);GO:0005576(extracellular region);GO:0005654(nucleoplasm);GO:0005730(nucleolus);GO:0005829(cytosol);GO:0007565(female pregnancy);GO:0016020(membrane);GO:0031093(platelet alpha granule lumen);GO:0070294(renal sodium ion absorption)	NA	NA	NA	MAGE family member D2 [Source:HGNC Symbol;Acc:HGNC:16353]	protein_coding	0.274836	0.207069	0.182704	0.724471	0.692504	0.537728	0.340005	-1.55637	0.000570781	0.0434582	down	yes
185244	0	chr5	-	109687802	109688329	ENST00000606424	1	528	ENSG00000271849	MAN2A1-DT	NA	NA	NA	NA	MAN2A1 divergent transcript [Source:HGNC Symbol;Acc:HGNC:54821]	lncRNA	0	0	0	0.288927	0.189849	0.290896	0.000389776	-11.3251	0.000411629	0.0327404	down	yes
207840	0	chr7	-	100154420	100158020	ENST00000457641	10	2005	ENSG00000146826	MAP11	GO:0005515(protein binding);GO:0005737(cytoplasm);GO:0005819(spindle);GO:0005856(cytoskeleton);GO:0005886(plasma membrane);GO:0030496(midbody);GO:0034451(centriolar satellite);GO:0042127(regulation of cell population proliferation);GO:0043014(alpha-tubulin binding);GO:0043231(intracellular membrane-bounded organelle);GO:0072686(mitotic spindle)	NA	NA	NA	microtubule associated protein 11 [Source:HGNC Symbol;Acc:HGNC:25604]	protein_coding	0.33524	0.260534	0.332304	1.59279	0.918274	1.15042	0.25347	-1.98011	6.36121e-06	0.000704243	down	yes
133447	0	chr2	+	101839828	101891496	ENST00000421882	22	3416	ENSG00000071054	MAP4K4	GO:0000166(nucleotide binding);GO:0001953(negative regulation of cell-matrix adhesion);GO:0004111(creatine kinase activity);GO:0004672(protein kinase activity);GO:0004674(protein serine/threonine kinase activity);GO:0005515(protein binding);GO:0005524(ATP binding);GO:0005737(cytoplasm);GO:0005925(focal adhesion);GO:0006468(protein phosphorylation);GO:0008017(microtubule binding);GO:0010977(negati…	04010(MAPK signaling pathway)	K04407	EC:2.7.11.1	mitogen-activated protein kinase kinase kinase kinase 4 [Source:HGNC Symbol;Acc:HGNC:6866]	protein_coding	0	0	0.005087	0.624028	0.378679	0.031581	0.00491836	-7.66761	7.37111e-05	0.00711559	down	yes
84231	0	chr16	+	1706195	1770351	ENST00000610761	32	5686	ENSG00000138834	MAPK8IP3	GO:0000139(Golgi membrane);GO:0001701(in utero embryonic development);GO:0005078(MAP-kinase scaffold activity);GO:0005515(protein binding);GO:0005737(cytoplasm);GO:0005790(smooth endoplasmic reticulum);GO:0005794(Golgi apparatus);GO:0005886(plasma membrane);GO:0007254(JNK cascade);GO:0007257(activation of JUN kinase activity);GO:0007411(axon guidance);GO:0007585(respiratory gaseous exchange by re…	04010(MAPK signaling pathway)	K04436	NA	mitogen-activated protein kinase 8 interacting protein 3 [Source:HGNC Symbol;Acc:HGNC:6884]	protein_coding	0	0	0	6.68356	5.22775	0.133337	2.49073e-05	-15.2931	5.09513e-10	3.39247e-07	down	yes
109968	0	chr18	+	35041413	35143470	ENST00000300249	7	4212	ENSG00000166974	MAPRE2	GO:0005515(protein binding);GO:0005737(cytoplasm);GO:0005815(microtubule organizing center);GO:0005856(cytoskeleton);GO:0005874(microtubule);GO:0005881(cytoplasmic microtubule);GO:0005925(focal adhesion);GO:0007049(cell cycle);GO:0008017(microtubule binding);GO:0015630(microtubule cytoskeleton);GO:0019901(protein kinase binding);GO:0031110(regulation of microtubule polymerization or depolymerizat…	NA	K10436	NA	microtubule associated protein RP/EB family member 2 [Source:HGNC Symbol;Acc:HGNC:6891]	protein_coding	1.58996	1.2716	1.65411	5.40659	2.89785	4.84537	0.343401	-1.54203	0.00053036	0.0406831	down	yes
82886	0	chr15	+	94231722	94480403	ENST00000456504	24	4493	ENSG00000140563	MCTP2	GO:0005509(calcium ion binding);GO:0005654(nucleoplasm);GO:0005829(cytosol);GO:0007275(multicellular organism development);GO:0016020(membrane);GO:0016021(integral component of membrane);GO:0019722(calcium-mediated signaling);GO:0030672(synaptic vesicle membrane);GO:0046872(metal ion binding);GO:0046928(regulation of neurotransmitter secretion)	NA	NA	NA	multiple C2 and transmembrane domain containing 2 [Source:HGNC Symbol;Acc:HGNC:25636]	nonsense_mediated_decay	0	0	0	0.047164	0.184204	0.162979	0.000760751	-10.3603	1.86331e-06	0.000215002	down	yes
110854	0	chr18	+	50879080	50947852	ENST00000640530	14	2426	ENSG00000082212	ME2	GO:0003824(catalytic activity);GO:0004470(malic enzyme activity);GO:0004471(malate dehydrogenase (decarboxylating) (NAD+) activity);GO:0004473(malate dehydrogenase (decarboxylating) (NADP+) activity);GO:0005739(mitochondrion);GO:0005759(mitochondrial matrix);GO:0006090(pyruvate metabolic process);GO:0006099(tricarboxylic acid cycle);GO:0006108(malate metabolic process);GO:0008152(metabolic proces…	00620(Pyruvate metabolism)	K00027	EC:1.1.1.38	malic enzyme 2 [Source:HGNC Symbol;Acc:HGNC:6984]	nonsense_mediated_decay	0.01367	0.008101	0	1.38273	0.095703	5.16486	0.00327714	-8.25335	2.50017e-06	0.000285804	down	yes
11801	0	chr1	-	29193874	29216613	ENST00000473030	8	919	ENSG00000116353	MECR	GO:0005634(nucleus);GO:0005737(cytoplasm);GO:0005739(mitochondrion);GO:0005759(mitochondrial matrix);GO:0006629(lipid metabolic process);GO:0006631(fatty acid metabolic process);GO:0006633(fatty acid biosynthetic process);GO:0006635(fatty acid beta-oxidation);GO:0016491(oxidoreductase activity);GO:0019166(trans-2-enoyl-CoA reductase (NADPH) activity);GO:0055114(oxidation-reduction process)	00062(Fatty acid elongation)	K07512	EC:1.3.1.38	mitochondrial trans-2-enoyl-CoA reductase [Source:HGNC Symbol;Acc:HGNC:19691]	processed_transcript	0	0	0	0.118571	0.145909	0.297833	0.000533511	-10.8722	0.000292406	0.0244707	down	yes
46294	0	chr11	+	93784498	93812277	ENST00000640521	11	2047	ENSG00000042429	MED17	GO:0003712(transcription coregulator activity);GO:0003713(transcription coactivator activity);GO:0005515(protein binding);GO:0005634(nucleus);GO:0005654(nucleoplasm);GO:0005667(transcription factor complex);GO:0006357(regulation of transcription by RNA polymerase II);GO:0006367(transcription initiation from RNA polymerase II promoter);GO:0016020(membrane);GO:0016592(mediator complex);GO:0030374(n…	04919(Thyroid hormone signaling pathway)	K15133	NA	mediator complex subunit 17 [Source:HGNC Symbol;Acc:HGNC:2375]	protein_coding	0	0	0	1.41388	0.205125	1.86528	8.61009e-05	-13.5036	4.51544e-08	6.73408e-06	down	yes
188808	0	chr5	-	157138846	157159019	ENST00000524289	3	979	ENSG00000155868	MED7	GO:0000151(ubiquitin ligase complex);GO:0003712(transcription coregulator activity);GO:0003713(transcription coactivator activity);GO:0005515(protein binding);GO:0005634(nucleus);GO:0005654(nucleoplasm);GO:0005667(transcription factor complex);GO:0006357(regulation of transcription by RNA polymerase II);GO:0006367(transcription initiation from RNA polymerase II promoter);GO:0016567(protein ubiqui…	NA	K15148	NA	mediator complex subunit 7 [Source:HGNC Symbol;Acc:HGNC:2378]	protein_coding	0	0	0	0.244251	0.077602	0.143563	0.000644585	-10.5993	0.000553564	0.0423309	down	yes
83231	0	chr15	+	99566087	99716424	ENST00000557942	12	5413	ENSG00000068305	MEF2A	GO:0000002(mitochondrial genome maintenance);GO:0000122(negative regulation of transcription by RNA polymerase II);GO:0000165(MAPK cascade);GO:0000790(nuclear chromatin);GO:0000976(transcription regulatory region sequence-specific DNA binding);GO:0000977(RNA polymerase II regulatory region sequence-specific DNA binding);GO:0000978(RNA polymerase II cis-regulatory region sequence-specific DNA bind…	04022(cGMP-PKG signaling pathway);04371(Apelin signaling pathway);04928(Parathyroid hormone synthesis, secretion and action);05418(Fluid shear stress and atherosclerosis)	K09260	NA	myocyte enhancer factor 2A [Source:HGNC Symbol;Acc:HGNC:6993]	protein_coding	0	0	0	1.24812	0.488556	0.00207	0.000172538	-12.5008	4.8229e-05	0.0047912	down	yes
9814	0	chr1	+	12000350	12013503	ENST00000675404	11	4447	ENSG00000116688	MFN2	GO:0000166(nucleotide binding);GO:0001825(blastocyst formation);GO:0003924(GTPase activity);GO:0005515(protein binding);GO:0005525(GTP binding);GO:0005739(mitochondrion);GO:0005741(mitochondrial outer membrane);GO:0005829(cytosol);GO:0006626(protein targeting to mitochondrion);GO:0006914(autophagy);GO:0006915(apoptotic process);GO:0006986(response to unfolded protein);GO:0007006(mitochondrial mem…	04137(Mitophagy - animal);04621(NOD-like receptor signaling pathway)	K06030	EC:3.6.5.-	mitofusin 2 [Source:HGNC Symbol;Acc:HGNC:16877]	retained_intron	0.339834	0.423973	0.401794	2.55927	1.18124	1.1207	0.239776	-2.06024	0.000392917	0.0314341	down	yes
22639	0	chr1	+	165631255	165655620	ENST00000367884	7	716	ENSG00000143198	MGST3	GO:0004464(leukotriene-C4 synthase activity);GO:0004602(glutathione peroxidase activity);GO:0005515(protein binding);GO:0005635(nuclear envelope);GO:0005783(endoplasmic reticulum);GO:0005789(endoplasmic reticulum membrane);GO:0006629(lipid metabolic process);GO:0006805(xenobiotic metabolic process);GO:0010243(response to organonitrogen compound);GO:0016020(membrane);GO:0016021(integral component …	00480(Glutathione metabolism);00980(Metabolism of xenobiotics by cytochrome P450);00982(Drug metabolism - cytochrome P450);00983(Drug metabolism - other enzymes);01524(Platinum drug resistance);05200(Pathways in cancer);05204(Chemical carcinogenesis);05225(Hepatocellular carcinoma);05418(Fluid shear stress and atherosclerosis)	K00799	EC:2.5.1.18	microsomal glutathione S-transferase 3 [Source:HGNC Symbol;Acc:HGNC:7064]	protein_coding	0.215957	0.37339	0.148629	1.26662	3.77617	6.38225	0.0645929	-3.95248	3.15593e-05	0.00319722	down	yes
193410	0	chr6	+	31498086	31511124	ENST00000399150	6	2346	ENSG00000204516	MICB	GO:0002250(adaptive immune response);GO:0002376(immune system process);GO:0002429(immune response-activating cell surface receptor signaling pathway);GO:0005615(extracellular space);GO:0005886(plasma membrane);GO:0006979(response to oxidative stress);GO:0009408(response to heat);GO:0009897(external side of plasma membrane);GO:0009986(cell surface);GO:0016020(membrane);GO:0016021(integral componen…	04650(Natural killer cell mediated cytotoxicity);05167(Kaposi sarcoma-associated herpesvirus infection)	K07985	NA	MHC class I polypeptide-related sequence B [Source:HGNC Symbol;Acc:HGNC:7091]	protein_coding	0	0	0	0.156578	0.261077	0.183784	0.000498804	-10.9692	2.09682e-07	2.55881e-05	down	yes
192882	0	chr6	-	29741731	29748969	ENST00000510438	6	1157	ENSG00000273340	MICE	NA	NA	NA	NA	MHC class I polypeptide-related sequence E (pseudogene) [Source:HGNC Symbol;Acc:HGNC:7094]	transcribed_unprocessed_pseudogene	0.101092	0.018821	0.085299	0.366329	0.450361	0.339901	0.177428	-2.49469	0.00025754	0.0219171	down	yes
134154	0	chr2	-	111429312	111495051	ENST00000419736	4	777	ENSG00000172965	MIR4435-2HG	NA	NA	NA	NA	MIR4435-2 host gene [Source:HGNC Symbol;Acc:HGNC:35163]	lncRNA	0	0	0	0.955597	0.190376	0.179923	0.000226262	-12.1097	0.000116125	0.0108108	down	yes
81284	0	chr15	+	78872814	78898133	ENST00000331268	13	2359	ENSG00000185787	MORF4L1	GO:0000123(histone acetyltransferase complex);GO:0000724(double-strand break repair via homologous recombination);GO:0003682(chromatin binding);GO:0005515(protein binding);GO:0005634(nucleus);GO:0005654(nucleoplasm);GO:0006281(DNA repair);GO:0006310(DNA recombination);GO:0006325(chromatin organization);GO:0006342(chromatin silencing);GO:0006355(regulation of transcription, DNA-templated);GO:00069…	NA	K11339	NA	mortality factor 4 like 1 [Source:HGNC Symbol;Acc:HGNC:16989]	protein_coding	9.20803	6.51682	10.9882	31.8745	42.519	21.1367	0.279629	-1.83841	1.57658e-05	0.00166301	down	yes
61274	0	chr12	-	123156636	123233111	ENST00000545556	24	3634	ENSG00000051825	MPHOSPH9	GO:0000139(Golgi membrane);GO:0005737(cytoplasm);GO:0005794(Golgi apparatus);GO:0005814(centriole);GO:0005856(cytoskeleton);GO:0016020(membrane)	NA	K16775	NA	M-phase phosphoprotein 9 [Source:HGNC Symbol;Acc:HGNC:7215]	nonsense_mediated_decay	0	0	0.015881	0.024402	1.27161	0.712391	0.0079073	-6.9826	0.000219972	0.0190364	down	yes
108907	0	chr18	-	11884053	11908295	ENST00000317251	13	1910	ENSG00000154889	MPPE1	GO:0005515(protein binding);GO:0005654(nucleoplasm);GO:0005793(endoplasmic reticulum-Golgi intermediate compartment);GO:0005794(Golgi apparatus);GO:0005801(cis-Golgi network);GO:0006506(GPI anchor biosynthetic process);GO:0006888(endoplasmic reticulum to Golgi vesicle-mediated transport);GO:0008081(phosphoric diester hydrolase activity);GO:0016020(membrane);GO:0016021(integral component of membra…	NA	NA	NA	metallophosphoesterase 1 [Source:HGNC Symbol;Acc:HGNC:15988]	nonsense_mediated_decay	0	0	0	0.083927	0.065842	0.108382	0.00116211	-9.74904	0.000156409	0.0140399	down	yes
103052	0	chr17	-	50367865	50370573	ENST00000508200	3	636	ENSG00000108826	MRPL27	GO:0003723(RNA binding);GO:0003735(structural constituent of ribosome);GO:0005515(protein binding);GO:0005739(mitochondrion);GO:0005743(mitochondrial inner membrane);GO:0005762(mitochondrial large ribosomal subunit);GO:0005840(ribosome);GO:0006412(translation);GO:0070125(mitochondrial translational elongation);GO:0070126(mitochondrial translational termination)	03010(Ribosome)	K02899	NA	mitochondrial ribosomal protein L27 [Source:HGNC Symbol;Acc:HGNC:14483]	protein_coding	0	0	0	0.57488	0.416644	0.096469	0.000275737	-11.8244	0.000278127	0.0234418	down	yes
44927	0	chr11	+	73787885	73864424	ENST00000544819	7	742	ENSG00000175581	MRPL48	GO:0005515(protein binding);GO:0005739(mitochondrion);GO:0005743(mitochondrial inner membrane);GO:0005761(mitochondrial ribosome);GO:0005762(mitochondrial large ribosomal subunit);GO:0005840(ribosome);GO:0070125(mitochondrial translational elongation);GO:0070126(mitochondrial translational termination)	NA	K17429	NA	mitochondrial ribosomal protein L48 [Source:HGNC Symbol;Acc:HGNC:16653]	nonsense_mediated_decay	0	0	0	1.65974	1.40983	1.5073	6.55469e-05	-13.8971	9.1293e-11	9.50739e-08	down	yes
44931	0	chr11	+	73787906	73864605	ENST00000398483	8	1058	ENSG00000175581	MRPL48	GO:0005515(protein binding);GO:0005739(mitochondrion);GO:0005743(mitochondrial inner membrane);GO:0005761(mitochondrial ribosome);GO:0005762(mitochondrial large ribosomal subunit);GO:0005840(ribosome);GO:0070125(mitochondrial translational elongation);GO:0070126(mitochondrial translational termination)	NA	K17429	NA	mitochondrial ribosomal protein L48 [Source:HGNC Symbol;Acc:HGNC:16653]	protein_coding	0	0	0	0.103317	1.66147	0.119419	0.000159218	-12.6167	0.000185516	0.0163658	down	yes
160417	0	chr3	-	49684325	49685298	ENST00000484144	2	878	ENSG00000173531	MST1	GO:0004252(serine-type endopeptidase activity);GO:0005737(cytoplasm);GO:0005773(vacuole);GO:0006508(proteolysis);GO:0007283(spermatogenesis);GO:0007566(embryo implantation);GO:0010628(positive regulation of gene expression);GO:0010758(regulation of macrophage chemotaxis);GO:0019899(enzyme binding);GO:0030317(flagellated sperm motility);GO:0030879(mammary gland development);GO:0030971(receptor tyr…	NA	NA	NA	macrophage stimulating 1 [Source:HGNC Symbol;Acc:HGNC:7380]	retained_intron	0	0	0	0.123793	0.180726	0.195843	0.000599566	-10.7038	0.000257018	0.0218879	down	yes
218276	0	chr8	-	96239424	96257275	ENST00000522822	6	1148	ENSG00000156469	MTERF3	GO:0000976(transcription regulatory region sequence-specific DNA binding);GO:0003677(DNA binding);GO:0003690(double-stranded DNA binding);GO:0005515(protein binding);GO:0005654(nucleoplasm);GO:0005739(mitochondrion);GO:0005741(mitochondrial outer membrane);GO:0006355(regulation of transcription, DNA-templated);GO:0016236(macroautophagy);GO:0042254(ribosome biogenesis);GO:0045892(negative regulati…	NA	K15032	NA	mitochondrial transcription termination factor 3 [Source:HGNC Symbol;Acc:HGNC:24258]	protein_coding	0.387273	0.129058	0.133447	0.944844	1.91605	1.04872	0.1662	-2.58901	0.000328346	0.027062	down	yes
9728	0	chr1	-	11785732	11805413	ENST00000376585	13	8094	ENSG00000177000	MTHFR	GO:0001666(response to hypoxia);GO:0001843(neural tube closure);GO:0003824(catalytic activity);GO:0004489(methylenetetrahydrofolate reductase (NAD(P)H) activity);GO:0005829(cytosol);GO:0006555(methionine metabolic process);GO:0006730(one-carbon metabolic process);GO:0008152(metabolic process);GO:0009086(methionine biosynthetic process);GO:0016491(oxidoreductase activity);GO:0031060(regulation of …	00670(One carbon pool by folate);01523(Antifolate resistance)	K00297	EC:1.5.1.20	methylenetetrahydrofolate reductase [Source:HGNC Symbol;Acc:HGNC:7436]	protein_coding	0	0.00711	0	0.15556	0.170318	0.064373	0.018219	-5.77841	0.000204539	0.0178105	down	yes
46495	0	chr11	-	95834088	95924096	ENST00000409459	17	3420	ENSG00000087053	MTMR2	GO:0002091(negative regulation of receptor internalization);GO:0004438(phosphatidylinositol-3-phosphatase activity);GO:0004725(protein tyrosine phosphatase activity);GO:0005515(protein binding);GO:0005634(nucleus);GO:0005737(cytoplasm);GO:0005768(endosome);GO:0005774(vacuolar membrane);GO:0005829(cytosol);GO:0006470(protein dephosphorylation);GO:0006629(lipid metabolic process);GO:0006661(phospha…	00562(Inositol phosphate metabolism);04070(Phosphatidylinositol signaling system)	K18081	3.1.3.95;EC:3.1.3.64	myotubularin related protein 2 [Source:HGNC Symbol;Acc:HGNC:7450]	protein_coding	0.28819	0.132307	0.374949	1.5006	1.70617	1.31	0.17611	-2.50545	5.90522e-08	8.23694e-06	down	yes
124664	0	chr19	+	53866153	53874756	ENST00000421337	3	1579	ENSG00000179820	MYADM	GO:0001726(ruffle);GO:0001933(negative regulation of protein phosphorylation);GO:0003674(molecular_function);GO:0005515(protein binding);GO:0005886(plasma membrane);GO:0005911(cell-cell junction);GO:0010629(negative regulation of gene expression);GO:0016020(membrane);GO:0016021(integral component of membrane);GO:0030335(positive regulation of cell migration);GO:0030837(negative regulation of acti…	NA	NA	NA	myeloid associated differentiation marker [Source:HGNC Symbol;Acc:HGNC:7544]	protein_coding	0	0	0	0.725017	0.577004	1.50343	0.000106935	-13.191	2.77233e-09	1.06463e-06	down	yes
14025	0	chr1	+	45583988	45618904	ENST00000537798	13	3097	ENSG00000132780	NASP	GO:0000082(G1/S transition of mitotic cell cycle);GO:0000790(nuclear chromatin);GO:0001824(blastocyst development);GO:0005515(protein binding);GO:0005634(nucleus);GO:0005654(nucleoplasm);GO:0005737(cytoplasm);GO:0006260(DNA replication);GO:0006335(DNA replication-dependent nucleosome assembly);GO:0006336(DNA replication-independent nucleosome assembly);GO:0007049(cell cycle);GO:0008584(male gonad…	NA	K11291	NA	nuclear autoantigenic sperm protein [Source:HGNC Symbol;Acc:HGNC:7644]	protein_coding	0	0	0	0.359313	1.70517	0.689651	0.000108927	-13.1644	7.05145e-10	4.22698e-07	down	yes
101390	0	chr17	+	43125640	43140333	ENST00000356906	4	978	ENSG00000198496	NBR2	NA	NA	NA	NA	neighbor of BRCA1 lncRNA 2 [Source:HGNC Symbol;Acc:HGNC:20691]	lncRNA	0	0	0	0.696551	0.122433	0.169389	0.000303529	-11.6859	0.00015331	0.0138223	down	yes
49484	0	chr11	-	134150119	134154049	ENST00000526787	2	1226	ENSG00000151503	NCAPD3	GO:0000779(condensed chromosome, centromeric region);GO:0000799(nuclear condensin complex);GO:0003682(chromatin binding);GO:0005515(protein binding);GO:0005634(nucleus);GO:0005654(nucleoplasm);GO:0007049(cell cycle);GO:0007076(mitotic chromosome condensation);GO:0010032(meiotic chromosome condensation);GO:0016020(membrane);GO:0030261(chromosome condensation);GO:0031618(nuclear pericentric heteroc…	NA	K11491	NA	non-SMC condensin II complex subunit D3 [Source:HGNC Symbol;Acc:HGNC:28952]	processed_transcript	0.848743	0.520639	0.682801	2.12647	1.74785	1.36507	0.391684	-1.35224	0.000646996	0.0481279	down	yes
198662	0	chr6	+	125781161	125931111	ENST00000368357	17	5521	ENSG00000111912	NCOA7	GO:0005515(protein binding);GO:0005622(intracellular);GO:0005634(nucleus);GO:0006979(response to oxidative stress);GO:0030374(nuclear receptor transcription coactivator activity);GO:0035257(nuclear hormone receptor binding);GO:0045944(positive regulation of transcription by RNA polymerase II);GO:1900408(negative regulation of cellular response to oxidative stress);GO:1902083(negative regulation o…	NA	NA	NA	nuclear receptor coactivator 7 [Source:HGNC Symbol;Acc:HGNC:21081]	protein_coding	0.455704	0.189542	0.551695	4.87381	3.29009	1.54398	0.123296	-3.0198	3.42712e-06	0.000387441	down	yes
168136	0	chr3	+	179604811	179624500	ENST00000359944	6	1054	ENSG00000136521	NDUFB5	GO:0005515(protein binding);GO:0005654(nucleoplasm);GO:0005739(mitochondrion);GO:0005743(mitochondrial inner membrane);GO:0005747(mitochondrial respiratory chain complex I);GO:0006120(mitochondrial electron transport, NADH to ubiquinone);GO:0008137(NADH dehydrogenase (ubiquinone) activity);GO:0016020(membrane);GO:0016021(integral component of membrane);GO:0032981(mitochondrial respiratory chain c…	00190(Oxidative phosphorylation);04714(Thermogenesis);04723(Retrograde endocannabinoid signaling);04932(Non-alcoholic fatty liver disease (NAFLD));05010(Alzheimer disease);05012(Parkinson disease);05016(Huntington disease)	K03961	NA	NADH:ubiquinone oxidoreductase subunit B5 [Source:HGNC Symbol;Acc:HGNC:7700]	nonsense_mediated_decay	0	0	0	2.93741	0.276512	1.4918	6.37522e-05	-13.9372	3.02707e-07	3.65052e-05	down	yes
219604	0	chr8	+	124539140	124580648	ENST00000522532	5	2794	ENSG00000147684	NDUFB9	GO:0005515(protein binding);GO:0005739(mitochondrion);GO:0005743(mitochondrial inner membrane);GO:0005747(mitochondrial respiratory chain complex I);GO:0006120(mitochondrial electron transport, NADH to ubiquinone);GO:0007605(sensory perception of sound);GO:0008137(NADH dehydrogenase (ubiquinone) activity);GO:0016020(membrane);GO:0032981(mitochondrial respiratory chain complex I assembly);GO:00551…	00190(Oxidative phosphorylation);04714(Thermogenesis);04723(Retrograde endocannabinoid signaling);04932(Non-alcoholic fatty liver disease (NAFLD));05010(Alzheimer disease);05012(Parkinson disease);05016(Huntington disease)	K03965	NA	NADH:ubiquinone oxidoreductase subunit B9 [Source:HGNC Symbol;Acc:HGNC:7704]	nonsense_mediated_decay	0.271648	0.078299	0.047817	2.42724	0.459293	1.47697	0.0911572	-3.4555	0.000495524	0.0384671	down	yes
68119	0	chr14	-	24214378	24232285	ENST00000604306	8	681	ENSG00000255526	NEDD8-MDP1	GO:0004721(phosphoprotein phosphatase activity);GO:0005515(protein binding);GO:0006470(protein dephosphorylation);GO:0016311(dephosphorylation);GO:0016791(phosphatase activity)	NA	K17619	3.1.3.-;EC:3.1.3.48	NEDD8-MDP1 readthrough [Source:HGNC Symbol;Acc:HGNC:39551]	processed_transcript	0	0	0	0.132587	0.613013	0.279112	0.000292765	-11.738	0.000245797	0.021005	down	yes
34215	0	chr10	+	102394110	102402524	ENST00000428099	23	3411	ENSG00000077150	NFKB2	GO:0000790(nuclear chromatin);GO:0000978(RNA polymerase II cis-regulatory region sequence-specific DNA binding);GO:0000981(DNA-binding transcription factor activity, RNA polymerase II-specific);GO:0001228(DNA-binding transcription activator activity, RNA polymerase II-specific);GO:0002268(follicular dendritic cell differentiation);GO:0002467(germinal center formation);GO:0003677(DNA binding);GO:0…	04010(MAPK signaling pathway);04064(NF-kappa B signaling pathway);04380(Osteoclast differentiation);04625(C-type lectin receptor signaling pathway);05134(Legionellosis);05166(Human T-cell leukemia virus 1 infection);05169(Epstein-Barr virus infection);05200(Pathways in cancer);05203(Viral carcinogenesis);05224(Breast cancer)	K04469	NA	nuclear factor kappa B subunit 2 [Source:HGNC Symbol;Acc:HGNC:7795]	protein_coding	2.2438	1.30154	1.59116	8.02977	5.73081	6.66219	0.251509	-1.99132	1.9082e-07	2.33327e-05	down	yes
203339	0	chr7	-	30424530	30478738	ENST00000434755	15	4610	ENSG00000106100	NOD1	GO:0000166(nucleotide binding);GO:0000187(activation of MAPK activity);GO:0002221(pattern recognition receptor signaling pathway);GO:0002376(immune system process);GO:0002606(positive regulation of dendritic cell antigen processing and presentation);GO:0005515(protein binding);GO:0005524(ATP binding);GO:0005737(cytoplasm);GO:0005829(cytosol);GO:0005886(plasma membrane);GO:0006915(apoptotic proces…	04621(NOD-like receptor signaling pathway);05120(Epithelial cell signaling in Helicobacter pylori infection);05131(Shigellosis);05133(Pertussis)	K08727	NA	nucleotide binding oligomerization domain containing 1 [Source:HGNC Symbol;Acc:HGNC:16390]	nonsense_mediated_decay	0.021529	0	0.011001	0.144237	0.302581	0.161323	0.0534909	-4.22456	3.8777e-05	0.00389313	down	yes
143149	0	chr20	+	2654234	2655512	ENST00000496775	3	729	ENSG00000101361	NOP56	GO:0001650(fibrillar center);GO:0003723(RNA binding);GO:0005515(protein binding);GO:0005634(nucleus);GO:0005654(nucleoplasm);GO:0005730(nucleolus);GO:0005732(small nucleolar ribonucleoprotein complex);GO:0005737(cytoplasm);GO:0006364(rRNA processing);GO:0016020(membrane);GO:0030515(snoRNA binding);GO:0031428(box C/D snoRNP complex);GO:0032040(small-subunit processome);GO:0042254(ribosome biogenes…	03008(Ribosome biogenesis in eukaryotes)	K14564	NA	NOP56 ribonucleoprotein [Source:HGNC Symbol;Acc:HGNC:15911]	processed_transcript	2.74488	1.81693	3.22522	6.55678	6.2563	5.36216	0.428442	-1.22283	0.000124576	0.0114475	down	yes
133927	0	chr2	-	110122311	110205042	ENST00000316534	20	3756	ENSG00000144061	NPHP1	GO:0005198(structural molecule activity);GO:0005515(protein binding);GO:0005737(cytoplasm);GO:0005829(cytosol);GO:0005856(cytoskeleton);GO:0005911(cell-cell junction);GO:0005912(adherens junction);GO:0005923(bicellular tight junction);GO:0005929(cilium);GO:0007165(signal transduction);GO:0007283(spermatogenesis);GO:0007588(excretion);GO:0007632(visual behavior);GO:0016020(membrane);GO:0030030(cel…	NA	K19657	NA	nephrocystin 1 [Source:HGNC Symbol;Acc:HGNC:7905]	protein_coding	0	0	0	0.010936	0.154341	0.096964	0.00114399	-9.77172	0.000305734	0.0254583	down	yes
86447	0	chr16	-	15363628	15378294	ENST00000360151	8	1084	ENSG00000183793	NPIPA5	GO:0005654(nucleoplasm)	NA	NA	NA	nuclear pore complex interacting protein family member A5 [Source:HGNC Symbol;Acc:HGNC:41980]	protein_coding	0.163581	0.470086	0.617206	2.42718	2.11033	3.3718	0.158152	-2.66061	0.000226127	0.0195141	down	yes
34150	0	chr10	-	101781589	101783375	ENST00000462391	5	481	ENSG00000107833	NPM3	GO:0003682(chromatin binding);GO:0003723(RNA binding);GO:0005515(protein binding);GO:0005634(nucleus);GO:0005654(nucleoplasm);GO:0005730(nucleolus);GO:0005737(cytoplasm);GO:0005829(cytosol);GO:0006338(chromatin remodeling);GO:0006364(rRNA processing);GO:0009303(rRNA transcription);GO:0015629(actin cytoskeleton);GO:0042393(histone binding)	NA	K11278	NA	nucleophosmin/nucleoplasmin 3 [Source:HGNC Symbol;Acc:HGNC:7931]	processed_transcript	0.030457	0	0	1.24733	1.10992	0.198337	0.0119178	-6.39074	0.00050829	0.0392997	down	yes
83003	0	chr15	+	96332565	96340263	ENST00000394171	3	3501	ENSG00000185551	NR2F2	GO:0000122(negative regulation of transcription by RNA polymerase II);GO:0000977(RNA polymerase II regulatory region sequence-specific DNA binding);GO:0000981(DNA-binding transcription factor activity, RNA polymerase II-specific);GO:0001701(in utero embryonic development);GO:0001764(neuron migration);GO:0001893(maternal placenta development);GO:0001937(negative regulation of endothelial cell prol…	NA	K08548	NA	nuclear receptor subfamily 2 group F member 2 [Source:HGNC Symbol;Acc:HGNC:7976]	protein_coding	0	0	0	0.066267	1.2323	0.145032	0.000207814	-12.2324	6.38605e-06	0.000706357	down	yes
187872	0	chr5	-	143281162	143403689	ENST00000231509	9	3556	ENSG00000113580	NR3C1	GO:0000122(negative regulation of transcription by RNA polymerase II);GO:0000790(nuclear chromatin);GO:0000977(RNA polymerase II regulatory region sequence-specific DNA binding);GO:0000978(RNA polymerase II cis-regulatory region sequence-specific DNA binding);GO:0000981(DNA-binding transcription factor activity, RNA polymerase II-specific);GO:0001046(core promoter sequence-specific DNA binding);G…	04080(Neuroactive ligand-receptor interaction)	NA	NA	nuclear receptor subfamily 3 group C member 1 [Source:HGNC Symbol;Acc:HGNC:7978]	protein_coding	0.08277	0.075443	0.182315	0.36648	0.610744	0.370566	0.252657	-1.98475	0.000663491	0.0491171	down	yes
143024	0	chr20	-	1443735	1466824	ENST00000381653	9	1446	ENSG00000088833	NSFL1C	GO:0000045(autophagosome assembly);GO:0000132(establishment of mitotic spindle orientation);GO:0005515(protein binding);GO:0005543(phospholipid binding);GO:0005634(nucleus);GO:0005654(nucleoplasm);GO:0005694(chromosome);GO:0005737(cytoplasm);GO:0005794(Golgi apparatus);GO:0005795(Golgi stack);GO:0005815(microtubule organizing center);GO:0005829(cytosol);GO:0005856(cytoskeleton);GO:0005886(plasma …	04141(Protein processing in endoplasmic reticulum)	K14012	NA	NSFL1 cofactor [Source:HGNC Symbol;Acc:HGNC:15912]	nonsense_mediated_decay	3.94159	1.30946	1.51084	11.9707	15.4187	8.60015	0.187885	-2.41208	0.000121241	0.0112107	down	yes
99051	0	chr17	+	30116807	30186474	ENST00000612959	6	2420	ENSG00000126653	NSRP1	GO:0000381(regulation of alternative mRNA splicing, via spliceosome);GO:0001701(in utero embryonic development);GO:0003723(RNA binding);GO:0003729(mRNA binding);GO:0005515(protein binding);GO:0005634(nucleus);GO:0005654(nucleoplasm);GO:0006397(mRNA processing);GO:0008380(RNA splicing);GO:0016607(nuclear speck);GO:0032502(developmental process);GO:1990904(ribonucleoprotein complex)	NA	K13206	NA	nuclear speckle splicing regulatory protein 1 [Source:HGNC Symbol;Acc:HGNC:25305]	protein_coding	0	0	0	0.802243	0.542202	0.0006	0.000223041	-12.1304	0.000246259	0.0210299	down	yes
22555	0	chr1	+	163321900	163355727	ENST00000524800	13	1845	ENSG00000143228	NUF2	GO:0000775(chromosome, centromeric region);GO:0000776(kinetochore);GO:0000777(condensed chromosome kinetochore);GO:0000778(condensed nuclear chromosome kinetochore);GO:0003674(molecular_function);GO:0005515(protein binding);GO:0005634(nucleus);GO:0005654(nucleoplasm);GO:0005694(chromosome);GO:0005829(cytosol);GO:0007049(cell cycle);GO:0007052(mitotic spindle organization);GO:0007059(chromosome se…	NA	K11548	NA	NUF2 component of NDC80 kinetochore complex [Source:HGNC Symbol;Acc:HGNC:14621]	protein_coding	0	0	0	0.409725	2.0701	0.286373	0.000108452	-13.1707	2.64654e-07	3.21052e-05	down	yes
191916	0	chr6	-	17615035	17706834	ENST00000537253	23	6030	ENSG00000124789	NUP153	GO:0003677(DNA binding);GO:0005515(protein binding);GO:0005634(nucleus);GO:0005643(nuclear pore);GO:0005654(nucleoplasm);GO:0005730(nucleolus);GO:0005829(cytosol);GO:0006110(regulation of glycolytic process);GO:0006405(RNA export from nucleus);GO:0006406(mRNA export from nucleus);GO:0006409(tRNA export from nucleus);GO:0006606(protein import into nucleus);GO:0008139(nuclear localization sequence …	03013(RNA transport)	K14296	NA	nucleoporin 153 [Source:HGNC Symbol;Acc:HGNC:8062]	protein_coding	0.032743	0.007619	0.007262	1.62381	0.128399	0.970947	0.0174885	-5.83745	6.05594e-07	7.2112e-05	down	yes
226735	0	chr9	+	114329869	114333251	ENST00000431067	6	759	ENSG00000228278	ORM2	GO:0002576(platelet degranulation);GO:0002682(regulation of immune system process);GO:0005576(extracellular region);GO:0005615(extracellular space);GO:0006953(acute-phase response);GO:0031093(platelet alpha granule lumen);GO:0032731(positive regulation of interleukin-1 beta production);GO:0032732(positive regulation of interleukin-1 production);GO:0035578(azurophil granule lumen);GO:0035580(speci…	NA	K17308	NA	orosomucoid 2 [Source:HGNC Symbol;Acc:HGNC:8499]	protein_coding	0.184259	0	0.219258	1.33505	1.64373	2.27598	0.0767907	-3.70292	0.000479435	0.0374625	down	yes
56440	0	chr12	+	57694147	57721557	ENST00000389142	14	2457	ENSG00000135506	OS9	GO:0000836(Hrd1p ubiquitin ligase complex);GO:0002020(protease binding);GO:0005515(protein binding);GO:0005783(endoplasmic reticulum);GO:0005788(endoplasmic reticulum lumen);GO:0005789(endoplasmic reticulum membrane);GO:0006511(ubiquitin-dependent protein catabolic process);GO:0006605(protein targeting);GO:0006621(protein retention in ER lumen);GO:0016567(protein ubiquitination);GO:0030246(carboh…	04141(Protein processing in endoplasmic reticulum)	K10088	NA	OS9 endoplasmic reticulum lectin [Source:HGNC Symbol;Acc:HGNC:16994]	protein_coding	0.244984	0.151031	0.428638	10.8947	13.439	0.881639	0.0327045	-4.93437	2.46721e-06	0.000282298	down	yes
146297	0	chr20	+	44910165	44939290	ENST00000217074	14	1808	ENSG00000101104	PABPC1L	GO:0001556(oocyte maturation);GO:0003676(nucleic acid binding);GO:0003723(RNA binding);GO:0003730(mRNA 3'-UTR binding);GO:0005634(nucleus);GO:0005737(cytoplasm);GO:0005829(cytosol);GO:0006338(chromatin remodeling);GO:0006378(mRNA polyadenylation);GO:0008143(poly(A) binding);GO:0008266(poly(U) RNA binding);GO:0010494(cytoplasmic stress granule);GO:0048096(chromatin-mediated maintenance of transcri…	03013(RNA transport);03015(mRNA surveillance pathway);03018(RNA degradation)	K13126	NA	poly(A) binding protein cytoplasmic 1 like [Source:HGNC Symbol;Acc:HGNC:15797]	nonsense_mediated_decay	0.030111	0.000685	0.07512	1.2158	0.873741	2.63232	0.022431	-5.47836	2.34726e-08	4.42405e-06	down	yes
182108	0	chr5	+	50667557	50843374	ENST00000505554	26	3825	ENSG00000151883	PARP8	GO:0003950(NAD+ ADP-ribosyltransferase activity);GO:0005622(intracellular);GO:0006471(protein ADP-ribosylation);GO:0016740(transferase activity);GO:0016757(transferase activity, transferring glycosyl groups);GO:0070213(protein auto-ADP-ribosylation);GO:0140289(protein mono-ADP-ribosylation);GO:1990404(protein ADP-ribosylase activity)	NA	K15258	EC:2.4.2.30	poly(ADP-ribose) polymerase family member 8 [Source:HGNC Symbol;Acc:HGNC:26124]	protein_coding	0.04742	0.06754	0.018984	0.576336	0.201075	0.624323	0.0955559	-3.38751	0.000176603	0.0156582	down	yes
58987	0	chr12	+	102120195	102196368	ENST00000543784	5	992	ENSG00000185480	PARPBP	GO:0000785(chromatin);GO:0003677(DNA binding);GO:0005515(protein binding);GO:0005634(nucleus);GO:0005654(nucleoplasm);GO:0005737(cytoplasm);GO:0006281(DNA repair);GO:0006974(cellular response to DNA damage stimulus);GO:2000042(negative regulation of double-strand break repair via homologous recombination)	NA	NA	NA	PARP1 binding protein [Source:HGNC Symbol;Acc:HGNC:26074]	protein_coding	0	0	0	0.25517	0.288167	0.372979	0.000327398	-11.5767	3.80692e-06	0.000427625	down	yes
100132	0	chr17	-	38733898	38748336	ENST00000620225	11	2634	ENSG00000277258	PCGF2	GO:0000122(negative regulation of transcription by RNA polymerase II);GO:0000790(nuclear chromatin);GO:0001701(in utero embryonic development);GO:0001739(sex chromatin);GO:0003677(DNA binding);GO:0003682(chromatin binding);GO:0005515(protein binding);GO:0005634(nucleus);GO:0005654(nucleoplasm);GO:0006342(chromatin silencing);GO:0009952(anterior/posterior pattern specification);GO:0016573(histone …	04550(Signaling pathways regulating pluripotency of stem cells)	K11460	NA	polycomb group ring finger 2 [Source:HGNC Symbol;Acc:HGNC:12929]	protein_coding	0.00926	0.049458	0.040888	0.064374	10.1427	4.6009	0.00672649	-7.21593	4.70167e-06	0.000525727	down	yes
79309	0	chr15	-	64365748	64381155	ENST00000558043	3	689	ENSG00000166803	PCLAF	GO:0003682(chromatin binding);GO:0005515(protein binding);GO:0005634(nucleus);GO:0005654(nucleoplasm);GO:0005737(cytoplasm);GO:0005813(centrosome);GO:0006260(DNA replication);GO:0006281(DNA repair);GO:0006974(cellular response to DNA damage stimulus);GO:0007098(centrosome cycle);GO:0009411(response to UV);GO:0019985(translesion synthesis);GO:0048471(perinuclear region of cytoplasm);GO:0051726(reg…	NA	NA	NA	PCNA clamp associated factor [Source:HGNC Symbol;Acc:HGNC:28961]	retained_intron	0.117755	0.032151	0.105111	0.156853	5.65011	6.11736	0.0213863	-5.54717	3.8485e-05	0.00386697	down	yes
167544	0	chr3	-	167687222	167734851	ENST00000471885	8	764	ENSG00000114209	PDCD10	GO:0000139(Golgi membrane);GO:0001525(angiogenesis);GO:0005515(protein binding);GO:0005737(cytoplasm);GO:0005794(Golgi apparatus);GO:0005829(cytosol);GO:0005886(plasma membrane);GO:0006915(apoptotic process);GO:0008284(positive regulation of cell population proliferation);GO:0010628(positive regulation of gene expression);GO:0010629(negative regulation of gene expression);GO:0016020(membrane);GO:…	NA	K18269	NA	programmed cell death 10 [Source:HGNC Symbol;Acc:HGNC:8761]	protein_coding	0	0	0	0.142835	0.295036	0.666342	0.000271687	-11.8458	0.000115557	0.0107743	down	yes
81920	0	chr15	+	85062497	85138607	ENST00000560789	19	4664	ENSG00000073417	PDE8A	GO:0001934(positive regulation of protein phosphorylation);GO:0004114(3',5'-cyclic-nucleotide phosphodiesterase activity);GO:0004115(3',5'-cyclic-AMP phosphodiesterase activity);GO:0005829(cytosol);GO:0006198(cAMP catabolic process);GO:0006355(regulation of transcription, DNA-templated);GO:0007165(signal transduction);GO:0007186(G protein-coupled receptor signaling pathway);GO:0008081(phosphoric …	00230(Purine metabolism);04927(Cortisol synthesis and secretion);04934(Cushing syndrome);05032(Morphine addiction)	NA	NA	phosphodiesterase 8A [Source:HGNC Symbol;Acc:HGNC:8793]	retained_intron	0	0	0	0.123991	0.109357	0.0474	0.00106857	-9.8701	1.3259e-06	0.000154735	down	yes
15546	0	chr1	+	63593411	63660209	ENST00000650546	12	2423	ENSG00000079739	PGM1	GO:0000287(magnesium ion binding);GO:0004614(phosphoglucomutase activity);GO:0005515(protein binding);GO:0005576(extracellular region);GO:0005737(cytoplasm);GO:0005829(cytosol);GO:0005975(carbohydrate metabolic process);GO:0005978(glycogen biosynthetic process);GO:0005980(glycogen catabolic process);GO:0006006(glucose metabolic process);GO:0006094(gluconeogenesis);GO:0006096(glycolytic process);G…	00010(Glycolysis / Gluconeogenesis);00030(Pentose phosphate pathway);00052(Galactose metabolism);00230(Purine metabolism);00500(Starch and sucrose metabolism);00520(Amino sugar and nucleotide sugar metabolism)	K01835	EC:5.4.2.2	phosphoglucomutase 1 [Source:HGNC Symbol;Acc:HGNC:8905]	protein_coding	0	0	0	0.016334	0.524754	0.070646	0.000490409	-10.9937	0.000479839	0.0374625	down	yes
177062	0	chr4	-	128269237	128288822	ENST00000613358	3	3783	ENSG00000164040	PGRMC2	GO:0003707(steroid hormone receptor activity);GO:0005496(steroid binding);GO:0005515(protein binding);GO:0005634(nucleus);GO:0005635(nuclear envelope);GO:0005783(endoplasmic reticulum);GO:0008289(lipid binding);GO:0012505(endomembrane system);GO:0015232(heme transporter activity);GO:0015886(heme transport);GO:0016020(membrane);GO:0016021(integral component of membrane);GO:0020037(heme binding);GO…	NA	K17278	NA	progesterone receptor membrane component 2 [Source:HGNC Symbol;Acc:HGNC:16089]	protein_coding	0.180656	0.14744	0.143986	1.06562	0.407605	5.78028	0.0650833	-3.94157	0.000352898	0.0287005	down	yes
61915	0	chr12	+	130337887	130372637	ENST00000245255	21	3897	ENSG00000125207	PIWIL1	GO:0003676(nucleic acid binding);GO:0003723(RNA binding);GO:0003727(single-stranded RNA binding);GO:0003729(mRNA binding);GO:0004518(nuclease activity);GO:0004519(endonuclease activity);GO:0004521(endoribonuclease activity);GO:0005515(protein binding);GO:0005634(nucleus);GO:0005737(cytoplasm);GO:0006417(regulation of translation);GO:0007275(multicellular organism development);GO:0007283(spermatog…	NA	NA	NA	piwi like RNA-mediated gene silencing 1 [Source:HGNC Symbol;Acc:HGNC:9007]	protein_coding	0.384898	0.258966	0.304247	0.753906	0.7234	0.685568	0.438357	-1.18982	0.000363679	0.0294604	down	yes
140507	0	chr2	+	218609740	218637175	ENST00000432688	17	3225	ENSG00000115556	PLCD4	GO:0004435(phosphatidylinositol phospholipase C activity);GO:0004629(phospholipase C activity);GO:0005085(guanyl-nucleotide exchange factor activity);GO:0005509(calcium ion binding);GO:0005515(protein binding);GO:0005634(nucleus);GO:0005737(cytoplasm);GO:0005783(endoplasmic reticulum);GO:0005789(endoplasmic reticulum membrane);GO:0005829(cytosol);GO:0005886(plasma membrane);GO:0006629(lipid metab…	00562(Inositol phosphate metabolism);04020(Calcium signaling pathway);04070(Phosphatidylinositol signaling system);04919(Thyroid hormone signaling pathway);04933(AGE-RAGE signaling pathway in diabetic complications)	K05857	EC:3.1.4.11	phospholipase C delta 4 [Source:HGNC Symbol;Acc:HGNC:9062]	protein_coding	0	0	0	0.146196	0.029033	0.084402	0.00115549	-9.75728	0.000116959	0.0108758	down	yes
93152	0	chr16	+	81785746	81921610	ENST00000567980	20	2892	ENSG00000197943	PLCG2	GO:0001784(phosphotyrosine residue binding);GO:0002092(positive regulation of receptor internalization);GO:0002223(stimulatory C-type lectin receptor signaling pathway);GO:0002316(follicular B cell differentiation);GO:0004435(phosphatidylinositol phospholipase C activity);GO:0004629(phospholipase C activity);GO:0005515(protein binding);GO:0005829(cytosol);GO:0005886(plasma membrane);GO:0006629(li…	00562(Inositol phosphate metabolism);01521(EGFR tyrosine kinase inhibitor resistance);04012(ErbB signaling pathway);04014(Ras signaling pathway);04020(Calcium signaling pathway);04064(NF-kappa B signaling pathway);04066(HIF-1 signaling pathway);04070(Phosphatidylinositol signaling system);04072(Phospholipase D signaling pathway);04360(Axon guidance);04370(VEGF signaling pathway);04380(Osteoclast …	K05859	EC:3.1.4.11	phospholipase C gamma 2 [Source:HGNC Symbol;Acc:HGNC:9066]	retained_intron	0	0	0	0.332746	0.084268	0.02486	0.000678927	-10.5245	0.000168363	0.0150143	down	yes
82202	0	chr15	-	89316305	89334817	ENST00000631044	24	4668	ENSG00000140521	POLG	GO:0002020(protease binding);GO:0003677(DNA binding);GO:0003682(chromatin binding);GO:0003887(DNA-directed DNA polymerase activity);GO:0005515(protein binding);GO:0005739(mitochondrion);GO:0005760(gamma DNA polymerase complex);GO:0006259(DNA metabolic process);GO:0006260(DNA replication);GO:0006261(DNA-dependent DNA replication);GO:0006264(mitochondrial DNA replication);GO:0006287(base-excision r…	NA	K02332	EC:2.7.7.7	DNA polymerase gamma, catalytic subunit [Source:HGNC Symbol;Acc:HGNC:9179]	nonsense_mediated_decay	0.374822	0.084705	0.320137	4.35693	4.13136	0.497492	0.0867665	-3.52672	0.000354291	0.0287948	down	yes
195361	0	chr6	+	43517089	43529585	ENST00000304004	9	1280	ENSG00000171453	POLR1C	GO:0001054(RNA polymerase I activity);GO:0001056(RNA polymerase III activity);GO:0003677(DNA binding);GO:0003899(DNA-directed 5'-3' RNA polymerase activity);GO:0005515(protein binding);GO:0005634(nucleus);GO:0005654(nucleoplasm);GO:0005666(RNA polymerase III complex);GO:0005736(RNA polymerase I complex);GO:0005829(cytosol);GO:0006351(transcription, DNA-templated);GO:0006360(transcription by RNA p…	03020(RNA polymerase);04623(Cytosolic DNA-sensing pathway)	K03027	NA	RNA polymerase I and III subunit C [Source:HGNC Symbol;Acc:HGNC:20194]	protein_coding	0.034402	0	0.123983	2.15362	0.146094	4.02093	0.0250583	-5.31857	0.000544498	0.0417155	down	yes
62886	0	chr13	+	27620919	27667353	ENST00000637180	3	2262	ENSG00000186184	POLR1D	GO:0003677(DNA binding);GO:0003899(DNA-directed 5'-3' RNA polymerase activity);GO:0005515(protein binding);GO:0005634(nucleus);GO:0005654(nucleoplasm);GO:0005666(RNA polymerase III complex);GO:0005736(RNA polymerase I complex);GO:0005829(cytosol);GO:0006351(transcription, DNA-templated);GO:0006361(transcription initiation from RNA polymerase I promoter);GO:0006362(transcription elongation from RN…	03020(RNA polymerase);04623(Cytosolic DNA-sensing pathway)	K03020	NA	RNA polymerase I and III subunit D [Source:HGNC Symbol;Acc:HGNC:20422]	protein_coding	1.19785	1.02809	1.21626	2.81712	2.69607	2.41018	0.434438	-1.20278	9.26667e-06	0.00100597	down	yes
173554	0	chr4	+	56978864	57031158	ENST00000431623	24	3666	ENSG00000047315	POLR2B	GO:0000398(mRNA splicing, via spliceosome);GO:0000784(nuclear chromosome, telomeric region);GO:0003677(DNA binding);GO:0003682(chromatin binding);GO:0003723(RNA binding);GO:0003899(DNA-directed 5'-3' RNA polymerase activity);GO:0005515(protein binding);GO:0005634(nucleus);GO:0005654(nucleoplasm);GO:0005665(RNA polymerase II, core complex);GO:0006283(transcription-coupled nucleotide-excision repai…	03020(RNA polymerase);05016(Huntington disease)	K03010	EC:2.7.7.6	RNA polymerase II subunit B [Source:HGNC Symbol;Acc:HGNC:9188]	protein_coding	0	0	0	4.86385	6.86053	14.4003	1.14834e-05	-16.4101	1.19786e-18	1.63557e-14	down	yes
206196	0	chr7	-	76611722	76626127	ENST00000454397	4	815	ENSG00000146707	POMZP3	GO:0003674(molecular_function);GO:0005654(nucleoplasm);GO:0007339(binding of sperm to zona pellucida);GO:0008150(biological_process);GO:0031012(extracellular matrix);GO:0031965(nuclear membrane);GO:0032190(acrosin binding);GO:0035803(egg coat formation);GO:0035804(structural constituent of egg coat);GO:2000344(positive regulation of acrosome reaction)	NA	NA	NA	POM121 and ZP3 fusion [Source:HGNC Symbol;Acc:HGNC:9203]	protein_coding	0.137955	0.097269	0.446257	1.34472	1.29475	1.10983	0.181762	-2.45988	0.000318289	0.0263568	down	yes
167292	0	chr3	+	160756231	161078902	ENST00000498165	4	10906	ENSG00000163590	PPM1L	GO:0000165(MAPK cascade);GO:0003824(catalytic activity);GO:0004721(phosphoprotein phosphatase activity);GO:0004722(protein serine/threonine phosphatase activity);GO:0004724(magnesium-dependent protein serine/threonine phosphatase activity);GO:0005789(endoplasmic reticulum membrane);GO:0006470(protein dephosphorylation);GO:0007178(transmembrane receptor protein serine/threonine kinase signaling pa…	NA	K17506	EC:3.1.3.16	protein phosphatase, Mg2+/Mn2+ dependent 1L [Source:HGNC Symbol;Acc:HGNC:16381]	protein_coding	0.20495	0.123532	0.193018	0.481121	0.603046	0.398267	0.351786	-1.50723	3.23132e-05	0.0032709	down	yes
74402	0	chr14	-	103741992	103747397	ENST00000555991	3	946	ENSG00000088808	PPP1R13B	GO:0002039(p53 binding);GO:0005515(protein binding);GO:0005634(nucleus);GO:0005654(nucleoplasm);GO:0005737(cytoplasm);GO:0005739(mitochondrion);GO:0005829(cytosol);GO:0005886(plasma membrane);GO:0006915(apoptotic process);GO:0008134(transcription factor binding);GO:0042981(regulation of apoptotic process);GO:0045786(negative regulation of cell cycle);GO:0048471(perinuclear region of cytoplasm);GO…	NA	K17554	NA	protein phosphatase 1 regulatory subunit 13B [Source:HGNC Symbol;Acc:HGNC:14950]	processed_transcript	0	0	0	0.130982	0.204701	0.222516	0.000537443	-10.8616	0.000115876	0.0107958	down	yes
193928	0	chr6	+	32153577	32163678	ENST00000395523	10	2111	ENSG00000221988	PPT2	GO:0005764(lysosome);GO:0008474(palmitoyl-(protein) hydrolase activity);GO:0016020(membrane);GO:0016021(integral component of membrane);GO:0016787(hydrolase activity);GO:0016790(thiolester hydrolase activity);GO:0043202(lysosomal lumen);GO:0043231(intracellular membrane-bounded organelle);GO:0046949(fatty-acyl-CoA biosynthetic process);GO:0070062(extracellular exosome);GO:0098599(palmitoyl hydrol…	00062(Fatty acid elongation);04142(Lysosome)	K01074	EC:3.1.2.22	palmitoyl-protein thioesterase 2 [Source:HGNC Symbol;Acc:HGNC:9326]	protein_coding	0	0	0	0.417266	0.514388	0.795878	0.000173658	-12.4915	1.06016e-09	5.52879e-07	down	yes
56045	0	chr12	-	56741443	56752323	ENST00000550770	9	1008	ENSG00000198056	PRIM1	GO:0000082(G1/S transition of mitotic cell cycle);GO:0003697(single-stranded DNA binding);GO:0003896(DNA primase activity);GO:0003899(DNA-directed 5'-3' RNA polymerase activity);GO:0005515(protein binding);GO:0005654(nucleoplasm);GO:0005658(alpha DNA polymerase:primase complex);GO:0006260(DNA replication);GO:0006269(DNA replication, synthesis of RNA primer);GO:0006270(DNA replication initiation);…	03030(DNA replication)	NA	NA	DNA primase subunit 1 [Source:HGNC Symbol;Acc:HGNC:9369]	protein_coding	0	0	0	0.418448	0.364609	0.119689	0.000332319	-11.5551	2.76133e-05	0.00282776	down	yes
105003	0	chr17	+	68512900	68522917	ENST00000589480	4	549	ENSG00000108946	PRKAR1A	GO:0000166(nucleotide binding);GO:0001707(mesoderm formation);GO:0001772(immunological synapse);GO:0001932(regulation of protein phosphorylation);GO:0003091(renal water homeostasis);GO:0004862(cAMP-dependent protein kinase inhibitor activity);GO:0005515(protein binding);GO:0005737(cytoplasm);GO:0005771(multivesicular body);GO:0005813(centrosome);GO:0005829(cytosol);GO:0005886(plasma membrane);GO:…	04910(Insulin signaling pathway)	NA	NA	protein kinase cAMP-dependent type I regulatory subunit alpha [Source:HGNC Symbol;Acc:HGNC:9388]	protein_coding	0	0	0.017334	0.502478	0.37102	0.488883	0.0127233	-6.29638	8.35532e-05	0.00799035	down	yes
29045	0	chr10	+	13586968	13611652	ENST00000320054	7	788	ENSG00000165630	PRPF18	GO:0000350(generation of catalytic spliceosome for second transesterification step);GO:0005515(protein binding);GO:0005634(nucleus);GO:0005681(spliceosomal complex);GO:0005682(U5 snRNP);GO:0006397(mRNA processing);GO:0008380(RNA splicing);GO:0016607(nuclear speck);GO:0046540(U4/U6 x U5 tri-snRNP complex);GO:0071021(U2-type post-spliceosomal complex);GO:0071048(nuclear retention of unspliced pre-m…	03040(Spliceosome)	K12817	NA	pre-mRNA processing factor 18 [Source:HGNC Symbol;Acc:HGNC:17351]	protein_coding	0.255964	0.250029	0.267291	1.71759	1.22633	0.798744	0.206613	-2.27499	6.44438e-05	0.00629015	down	yes
106208	0	chr17	-	76311386	76313740	ENST00000588364	3	1004	ENSG00000161542	PRPSAP1	GO:0000287(magnesium ion binding);GO:0002189(ribose phosphate diphosphokinase complex);GO:0004749(ribose phosphate diphosphokinase activity);GO:0004857(enzyme inhibitor activity);GO:0005515(protein binding);GO:0005737(cytoplasm);GO:0006015(5-phosphoribose 1-diphosphate biosynthetic process);GO:0006139(nucleobase-containing compound metabolic process);GO:0006164(purine nucleotide biosynthetic proc…	NA	NA	NA	phosphoribosyl pyrophosphate synthetase associated protein 1 [Source:HGNC Symbol;Acc:HGNC:9466]	processed_transcript	0	0	0	0.149714	0.336677	0.27633	0.000393329	-11.312	2.51398e-05	0.00259174	down	yes
20007	0	chr1	+	151008478	151035207	ENST00000368937	4	1850	ENSG00000143363	PRUNE1	GO:0004309(exopolyphosphatase activity);GO:0004427(inorganic diphosphatase activity);GO:0005515(protein binding);GO:0005634(nucleus);GO:0005737(cytoplasm);GO:0005829(cytosol);GO:0005925(focal adhesion);GO:0006798(polyphosphate catabolic process);GO:0015631(tubulin binding);GO:0016311(dephosphorylation);GO:0016462(pyrophosphatase activity);GO:0016787(hydrolase activity);GO:0016791(phosphatase acti…	00230(Purine metabolism)	K01514	EC:3.6.1.11	prune exopolyphosphatase 1 [Source:HGNC Symbol;Acc:HGNC:13420]	protein_coding	0	0	0	0.212119	0.916826	0.62528	0.000171016	-12.5136	8.29409e-08	1.08314e-05	down	yes
67980	0	chr14	-	24143366	24146579	ENST00000471700	10	706	ENSG00000100911	PSME2	GO:0000165(MAPK cascade);GO:0000209(protein polyubiquitination);GO:0000502(proteasome complex);GO:0002223(stimulatory C-type lectin receptor signaling pathway);GO:0002479(antigen processing and presentation of exogenous peptide antigen via MHC class I, TAP-dependent);GO:0005515(protein binding);GO:0005654(nucleoplasm);GO:0005737(cytoplasm);GO:0005829(cytosol);GO:0006521(regulation of cellular ami…	03050(Proteasome);04612(Antigen processing and presentation)	NA	NA	proteasome activator subunit 2 [Source:HGNC Symbol;Acc:HGNC:9569]	processed_transcript	0	0	0	18.5549	17.9413	30.8804	4.45259e-06	-17.7769	6.83147e-19	1.04937e-14	down	yes
150219	0	chr21	-	39175590	39183488	ENST00000380900	6	907	ENSG00000183527	PSMG1	GO:0005515(protein binding);GO:0005634(nucleus);GO:0005654(nucleoplasm);GO:0005737(cytoplasm);GO:0005783(endoplasmic reticulum);GO:0005794(Golgi apparatus);GO:0005829(cytosol);GO:0021930(cerebellar granule cell precursor proliferation);GO:0043248(proteasome assembly);GO:0051131(chaperone-mediated protein complex assembly);GO:0060090(molecular adaptor activity);GO:0070628(proteasome binding);GO:00…	NA	K11875	NA	proteasome assembly chaperone 1 [Source:HGNC Symbol;Acc:HGNC:3043]	protein_coding	3.3854	2.66553	6.84564	23.3557	19.3451	12.0086	0.235728	-2.0848	0.0001121	0.0105065	down	yes
109046	0	chr18	+	12703023	12724868	ENST00000590217	6	1036	ENSG00000128789	PSMG2	GO:0005515(protein binding);GO:0005634(nucleus);GO:0005829(cytosol);GO:0007094(mitotic spindle assembly checkpoint);GO:0043066(negative regulation of apoptotic process);GO:0043248(proteasome assembly);GO:0051131(chaperone-mediated protein complex assembly);GO:0051726(regulation of cell cycle);GO:0060090(molecular adaptor activity);GO:0101031(chaperone complex)	NA	K11876	NA	proteasome assembly chaperone 2 [Source:HGNC Symbol;Acc:HGNC:24929]	protein_coding	0.66788	0.46128	0.633518	1.8174	2.7959	2.89435	0.234785	-2.09059	5.39018e-06	0.000599985	down	yes
112667	0	chr19	+	799406	812222	ENST00000350092	14	3069	ENSG00000011304	PTBP1	GO:0000381(regulation of alternative mRNA splicing, via spliceosome);GO:0000398(mRNA splicing, via spliceosome);GO:0003676(nucleic acid binding);GO:0003723(RNA binding);GO:0003729(mRNA binding);GO:0005515(protein binding);GO:0005634(nucleus);GO:0005654(nucleoplasm);GO:0005730(nucleolus);GO:0006397(mRNA processing);GO:0006417(regulation of translation);GO:0008187(poly-pyrimidine tract binding);GO:…	NA	K13218	NA	polypyrimidine tract binding protein 1 [Source:HGNC Symbol;Acc:HGNC:9583]	protein_coding	2.34435	0.390192	0.274579	4.19172	29.6254	10.9172	0.0672665	-3.89397	0.000669168	0.0493886	down	yes
161601	0	chr3	+	58332898	58426023	ENST00000463280	17	2825	ENSG00000168297	PXK	GO:0003779(actin binding);GO:0004672(protein kinase activity);GO:0005524(ATP binding);GO:0005737(cytoplasm);GO:0005829(cytosol);GO:0005886(plasma membrane);GO:0006468(protein phosphorylation);GO:0006954(inflammatory response);GO:0016020(membrane);GO:0032780(negative regulation of ATPase activity);GO:0032991(protein-containing complex);GO:0034451(centriolar satellite);GO:0035091(phosphatidylinosit…	NA	K17543	NA	PX domain containing serine/threonine kinase like [Source:HGNC Symbol;Acc:HGNC:23326]	protein_coding	0	0	0	0.153375	0.361997	0.117471	0.000474051	-11.0427	7.14961e-07	8.50526e-05	down	yes
87921	0	chr16	-	28904421	28925238	ENST00000358201	13	2307	ENSG00000177548	RABEP2	GO:0005096(GTPase activator activity);GO:0005515(protein binding);GO:0005737(cytoplasm);GO:0005768(endosome);GO:0005769(early endosome);GO:0005813(centrosome);GO:0005815(microtubule organizing center);GO:0005829(cytosol);GO:0005856(cytoskeleton);GO:0006897(endocytosis);GO:0007165(signal transduction);GO:0008083(growth factor activity);GO:0015031(protein transport);GO:0030030(cell projection organ…	NA	K20130	NA	rabaptin, RAB GTPase binding effector protein 2 [Source:HGNC Symbol;Acc:HGNC:24817]	protein_coding	0	0	0	1.60384	4.96518	3.58519	2.95444e-05	-15.0468	2.68511e-14	1.13781e-10	down	yes
49694	0	chr12	-	912489	949641	ENST00000468231	14	2499	ENSG00000002016	RAD52	GO:0000724(double-strand break repair via homologous recombination);GO:0000730(DNA recombinase assembly);GO:0003677(DNA binding);GO:0003697(single-stranded DNA binding);GO:0005515(protein binding);GO:0005634(nucleus);GO:0005654(nucleoplasm);GO:0006281(DNA repair);GO:0006302(double-strand break repair);GO:0006310(DNA recombination);GO:0006312(mitotic recombination);GO:0006974(cellular response to …	03440(Homologous recombination)	K10873	NA	RAD52 homolog, DNA repair protein [Source:HGNC Symbol;Acc:HGNC:9824]	nonsense_mediated_decay	0	0	0	0.037142	0.108833	0.04168	0.00159868	-9.2889	0.000522118	0.0401562	down	yes
227358	0	chr9	+	126962225	127217812	ENST00000373434	17	2466	ENSG00000136828	RALGPS1	GO:0005085(guanyl-nucleotide exchange factor activity);GO:0005575(cellular_component);GO:0005737(cytoplasm);GO:0005886(plasma membrane);GO:0007264(small GTPase mediated signal transduction);GO:0008321(Ral guanyl-nucleotide exchange factor activity);GO:0016020(membrane);GO:0032485(regulation of Ral protein signal transduction);GO:0035556(intracellular signal transduction)	NA	NA	NA	Ral GEF with PH domain and SH3 binding motif 1 [Source:HGNC Symbol;Acc:HGNC:16851]	protein_coding	3.64468	2.41382	3.29104	8.04935	7.63367	6.91564	0.413721	-1.27327	9.31905e-07	0.000110009	down	yes
91387	0	chr16	-	67723102	67806652	ENST00000630626	13	5305	ENSG00000141084	RANBP10	GO:0000151(ubiquitin ligase complex);GO:0005515(protein binding);GO:0005634(nucleus);GO:0005737(cytoplasm);GO:0005829(cytosol);GO:0007010(cytoskeleton organization);GO:0007166(cell surface receptor signaling pathway);GO:0008536(Ran GTPase binding)	NA	NA	NA	RAN binding protein 10 [Source:HGNC Symbol;Acc:HGNC:29285]	protein_coding	0	0	0	1.00978	0.027629	1.36613	0.000124816	-12.9679	4.99026e-07	5.97116e-05	down	yes
202668	0	chr7	-	22118238	22193909	ENST00000401957	16	6159	ENSG00000136237	RAPGEF5	GO:0005085(guanyl-nucleotide exchange factor activity);GO:0005088(Ras guanyl-nucleotide exchange factor activity);GO:0005634(nucleus);GO:0005654(nucleoplasm);GO:0007264(small GTPase mediated signal transduction);GO:0007399(nervous system development);GO:0016604(nuclear body);GO:0017034(Rap guanyl-nucleotide exchange factor activity);GO:0030742(GTP-dependent protein binding);GO:0035556(intracellul…	04014(Ras signaling pathway);04015(Rap1 signaling pathway)	K08019	NA	Rap guanine nucleotide exchange factor 5 [Source:HGNC Symbol;Acc:HGNC:16862]	protein_coding	0	0	0	0.119365	0.854769	0.099917	0.000279316	-11.8058	3.0205e-07	3.64617e-05	down	yes
18120	0	chr1	+	110339323	110346673	ENST00000487146	2	3312	ENSG00000162775	RBM15	GO:0000381(regulation of alternative mRNA splicing, via spliceosome);GO:0000398(mRNA splicing, via spliceosome);GO:0001510(RNA methylation);GO:0001569(branching involved in blood vessel morphogenesis);GO:0003676(nucleic acid binding);GO:0003723(RNA binding);GO:0003729(mRNA binding);GO:0005515(protein binding);GO:0005634(nucleus);GO:0005635(nuclear envelope);GO:0005654(nucleoplasm);GO:0007221(posi…	NA	K13190	NA	RNA binding motif protein 15 [Source:HGNC Symbol;Acc:HGNC:14959]	protein_coding	0	0.017627	0.029743	0.111925	0.660677	2.98809	0.0125961	-6.31088	8.307e-05	0.00795652	down	yes
1990	0	X	+	48574524	48577735	ENST00000489344	6	724	ENSG00000102317	RBM3	GO:0003676(nucleic acid binding);GO:0003723(RNA binding);GO:0005515(protein binding);GO:0005634(nucleus);GO:0005654(nucleoplasm);GO:0005681(spliceosomal complex);GO:0005737(cytoplasm);GO:0006396(RNA processing);GO:0006417(regulation of translation);GO:0015934(large ribosomal subunit);GO:0030425(dendrite);GO:0035368(selenocysteine insertion sequence binding);GO:0042995(cell projection);GO:0043023(…	NA	NA	NA	RNA binding motif protein 3 [Source:HGNC Symbol;Acc:HGNC:9900]	processed_transcript	0	0	0	0.310357	0.312095	0.438551	0.000282751	-11.7882	1.10956e-05	0.00119501	down	yes
145498	0	chr20	-	35734876	35742232	ENST00000397370	4	612	ENSG00000131051	RBM39	GO:0003676(nucleic acid binding);GO:0003723(RNA binding);GO:0005515(protein binding);GO:0005634(nucleus);GO:0005654(nucleoplasm);GO:0006396(RNA processing);GO:0006397(mRNA processing);GO:0008380(RNA splicing);GO:0015630(microtubule cytoskeleton);GO:0016607(nuclear speck);GO:0032991(protein-containing complex);GO:0034451(centriolar satellite);GO:0048024(regulation of mRNA splicing, via spliceosome…	NA	K13091	NA	RNA binding motif protein 39 [Source:HGNC Symbol;Acc:HGNC:15923]	protein_coding	0.002913	0.041094	0.042056	0.784359	0.322	1.5488	0.0324135	-4.94726	6.03675e-05	0.00592049	down	yes
172290	0	chr4	+	26362436	26431156	ENST00000504907	10	1682	ENSG00000168214	RBPJ	GO:0000122(negative regulation of transcription by RNA polymerase II);GO:0000790(nuclear chromatin);GO:0000978(RNA polymerase II cis-regulatory region sequence-specific DNA binding);GO:0000981(DNA-binding transcription factor activity, RNA polymerase II-specific);GO:0001103(RNA polymerase II repressing transcription factor binding);GO:0001228(DNA-binding transcription activator activity, RNA poly…	04330(Notch signaling pathway);04658(Th1 and Th2 cell differentiation);05165(Human papillomavirus infection);05169(Epstein-Barr virus infection);05203(Viral carcinogenesis)	K06053	NA	recombination signal binding protein for immunoglobulin kappa J region [Source:HGNC Symbol;Acc:HGNC:5724]	protein_coding	0	0	0	0.105746	0.233393	0.500983	0.000357091	-11.4514	1.24516e-05	0.00133171	down	yes
214541	0	chr8	+	30384511	30572256	ENST00000320203	10	3110	ENSG00000157110	RBPMS	GO:0000932(P-body);GO:0003676(nucleic acid binding);GO:0003713(transcription coactivator activity);GO:0003723(RNA binding);GO:0003729(mRNA binding);GO:0005515(protein binding);GO:0005634(nucleus);GO:0005654(nucleoplasm);GO:0005737(cytoplasm);GO:0005829(cytosol);GO:0006396(RNA processing);GO:0006979(response to oxidative stress);GO:0008143(poly(A) binding);GO:0010494(cytoplasmic stress granule);GO…	NA	NA	NA	RNA binding protein, mRNA processing factor [Source:HGNC Symbol;Acc:HGNC:19097]	protein_coding	0.125992	0.078854	0.225678	1.41335	0.569323	0.825875	0.15329	-2.70566	2.68272e-05	0.00275185	down	yes
214537	0	chr8	-	30382124	30384740	ENST00000523643	3	754	ENSG00000254109	RBPMS-AS1	NA	NA	NA	NA	RBPMS antisense RNA 1 [Source:HGNC Symbol;Acc:HGNC:48721]	lncRNA	0	0	0	0.492183	0.221676	0.6016	0.000228057	-12.0983	1.31599e-05	0.00139895	down	yes
174181	0	chr4	-	75482538	75514286	ENST00000513257	8	759	ENSG00000163743	RCHY1	GO:0000151(ubiquitin ligase complex);GO:0002039(p53 binding);GO:0004842(ubiquitin-protein transferase activity);GO:0005515(protein binding);GO:0005634(nucleus);GO:0005654(nucleoplasm);GO:0005737(cytoplasm);GO:0005829(cytosol);GO:0006511(ubiquitin-dependent protein catabolic process);GO:0008270(zinc ion binding);GO:0016567(protein ubiquitination);GO:0016607(nuclear speck);GO:0016740(transferase ac…	04115(p53 signaling pathway);04120(Ubiquitin mediated proteolysis);05162(Measles)	K10144	EC:2.3.2.27	ring finger and CHY zinc finger domain containing 1 [Source:HGNC Symbol;Acc:HGNC:17479]	protein_coding	0	0	0	1.05108	1.66304	0.352634	9.78234e-05	-13.3195	4.80698e-07	5.75746e-05	down	yes
12834	0	chr1	-	38885807	38941830	ENST00000372990	8	1883	ENSG00000158315	RHBDL2	GO:0004252(serine-type endopeptidase activity);GO:0005886(plasma membrane);GO:0006508(proteolysis);GO:0008233(peptidase activity);GO:0008236(serine-type peptidase activity);GO:0016020(membrane);GO:0016021(integral component of membrane);GO:0016787(hydrolase activity)	NA	K02857	EC:3.4.21.105	rhomboid like 2 [Source:HGNC Symbol;Acc:HGNC:16083]	protein_coding	0	0	0	0.056458	0.115184	0.104197	0.00108759	-9.84465	0.000147275	0.0133369	down	yes
211792	0	chr7	-	151466953	151519851	ENST00000478470	9	1153	ENSG00000106615	RHEB	GO:0000139(Golgi membrane);GO:0000166(nucleotide binding);GO:0000287(magnesium ion binding);GO:0003924(GTPase activity);GO:0005515(protein binding);GO:0005525(GTP binding);GO:0005681(spliceosomal complex);GO:0005737(cytoplasm);GO:0005765(lysosomal membrane);GO:0005783(endoplasmic reticulum);GO:0005789(endoplasmic reticulum membrane);GO:0005794(Golgi apparatus);GO:0005829(cytosol);GO:0005886(plasm…	04072(Phospholipase D signaling pathway);04140(Autophagy - animal);04150(mTOR signaling pathway);04151(PI3K-Akt signaling pathway);04152(AMPK signaling pathway);04211(Longevity regulating pathway);04218(Cellular senescence);04714(Thermogenesis);04910(Insulin signaling pathway);04919(Thyroid hormone signaling pathway);05163(Human cytomegalovirus infection);05165(Human papillomavirus infection);051…	K07208	NA	Ras homolog, mTORC1 binding [Source:HGNC Symbol;Acc:HGNC:10011]	nonsense_mediated_decay	0.184061	0	0	3.4676	4.33741	3.21208	0.0167069	-5.90342	0.00059708	0.0451806	down	yes
18460	0	chr1	-	112701210	112707102	ENST00000468093	7	1042	ENSG00000155366	RHOC	GO:0000166(nucleotide binding);GO:0000281(mitotic cytokinesis);GO:0003924(GTPase activity);GO:0005515(protein binding);GO:0005525(GTP binding);GO:0005737(cytoplasm);GO:0005829(cytosol);GO:0005856(cytoskeleton);GO:0005886(plasma membrane);GO:0005938(cell cortex);GO:0007015(actin filament organization);GO:0007186(G protein-coupled receptor signaling pathway);GO:0007264(small GTPase mediated signal …	NA	NA	NA	ras homolog family member C [Source:HGNC Symbol;Acc:HGNC:669]	nonsense_mediated_decay	0	0	0	2.11297	9.20318	7.03665	1.63463e-05	-15.9007	2.61191e-12	5.94389e-09	down	yes
18462	0	chr1	-	112701313	112707125	ENST00000369637	6	888	ENSG00000155366	RHOC	GO:0000166(nucleotide binding);GO:0000281(mitotic cytokinesis);GO:0003924(GTPase activity);GO:0005515(protein binding);GO:0005525(GTP binding);GO:0005737(cytoplasm);GO:0005829(cytosol);GO:0005856(cytoskeleton);GO:0005886(plasma membrane);GO:0005938(cell cortex);GO:0007015(actin filament organization);GO:0007186(G protein-coupled receptor signaling pathway);GO:0007264(small GTPase mediated signal …	NA	NA	NA	ras homolog family member C [Source:HGNC Symbol;Acc:HGNC:669]	protein_coding	0	0	0	7.46857	10.8396	25.5855	6.8347e-06	-17.1587	9.34393e-15	4.25277e-11	down	yes
218365	0	chr8	-	98102397	98117159	ENST00000522791	6	884	ENSG00000132541	RIDA	GO:0001822(kidney development);GO:0003723(RNA binding);GO:0003729(mRNA binding);GO:0005515(protein binding);GO:0005634(nucleus);GO:0005737(cytoplasm);GO:0005739(mitochondrion);GO:0005759(mitochondrial matrix);GO:0005777(peroxisome);GO:0005829(cytosol);GO:0006402(mRNA catabolic process);GO:0007420(brain development);GO:0016787(hydrolase activity);GO:0016892(endoribonuclease activity, producing 3'-…	NA	K09022	EC:3.5.99.10	reactive intermediate imine deaminase A homolog [Source:HGNC Symbol;Acc:HGNC:16897]	nonsense_mediated_decay	0	0	0	0.637994	0.985126	1.13896	0.000108614	-13.1685	9.24176e-09	2.43453e-06	down	yes
201062	0	chr6	-	166929540	166957184	ENST00000476238	10	887	ENSG00000026297	RNASET2	GO:0002376(immune system process);GO:0003723(RNA binding);GO:0004518(nuclease activity);GO:0004519(endonuclease activity);GO:0004521(endoribonuclease activity);GO:0004540(ribonuclease activity);GO:0005576(extracellular region);GO:0005615(extracellular space);GO:0005739(mitochondrion);GO:0005758(mitochondrial intermembrane space);GO:0005764(lysosome);GO:0005783(endoplasmic reticulum);GO:0005788(en…	NA	K01166	EC:4.6.1.19	ribonuclease T2 [Source:HGNC Symbol;Acc:HGNC:21686]	protein_coding	0.720292	0.412376	0.624625	1.52865	2.01541	1.73652	0.332784	-1.58734	0.000132906	0.012125	down	yes
223510	0	chr9	-	36336404	36400923	ENST00000357058	12	5254	ENSG00000137075	RNF38	GO:0005515(protein binding);GO:0005634(nucleus);GO:0005654(nucleoplasm);GO:0008584(male gonad development);GO:0016567(protein ubiquitination);GO:0016740(transferase activity);GO:0036126(sperm flagellum);GO:0046872(metal ion binding);GO:0061630(ubiquitin protein ligase activity)	NA	K19041	EC:2.3.2.27	ring finger protein 38 [Source:HGNC Symbol;Acc:HGNC:18052]	protein_coding	1.34953	1.19423	2.1657	3.97372	4.1643	4.83181	0.363109	-1.46152	0.000212781	0.0184874	down	yes
167764	0	chr3	-	170866267	170870208	ENST00000494771	4	587	ENSG00000163584	RPL22L1	GO:0002181(cytoplasmic translation);GO:0003723(RNA binding);GO:0003735(structural constituent of ribosome);GO:0005515(protein binding);GO:0005840(ribosome);GO:0006412(translation)	03010(Ribosome)	K02891	NA	ribosomal protein L22 like 1 [Source:HGNC Symbol;Acc:HGNC:27610]	nonsense_mediated_decay	0.060822	0	0	1.1444	1.78027	1.87176	0.0126807	-6.30122	3.83427e-07	4.61039e-05	down	yes
60632	0	chr12	-	120198981	120201110	ENST00000549242	4	518	ENSG00000089157	RPLP0	GO:0000027(ribosomal large subunit assembly);GO:0000184(nuclear-transcribed mRNA catabolic process, nonsense-mediated decay);GO:0002181(cytoplasmic translation);GO:0003723(RNA binding);GO:0003735(structural constituent of ribosome);GO:0005515(protein binding);GO:0005634(nucleus);GO:0005737(cytoplasm);GO:0005783(endoplasmic reticulum);GO:0005829(cytosol);GO:0005840(ribosome);GO:0005925(focal adhes…	03010(Ribosome)	K02941	NA	ribosomal protein lateral stalk subunit P0 [Source:HGNC Symbol;Acc:HGNC:10371]	retained_intron	0.094096	0.078623	0.067645	1.25967	0.71163	0.717411	0.0893975	-3.48362	1.17288e-05	0.00125989	down	yes
33193	0	chr10	+	90875558	90900766	ENST00000414836	8	726	ENSG00000148688	RPP30	GO:0000172(ribonuclease MRP complex);GO:0001682(tRNA 5'-leader removal);GO:0003723(RNA binding);GO:0003824(catalytic activity);GO:0004526(ribonuclease P activity);GO:0005515(protein binding);GO:0005634(nucleus);GO:0005654(nucleoplasm);GO:0005655(nucleolar ribonuclease P complex);GO:0005730(nucleolus);GO:0006364(rRNA processing);GO:0008033(tRNA processing);GO:0016787(hydrolase activity);GO:0030681…	03008(Ribosome biogenesis in eukaryotes);03013(RNA transport)	K03539	EC:3.1.26.5	ribonuclease P/MRP subunit p30 [Source:HGNC Symbol;Acc:HGNC:17688]	protein_coding	0.290382	0.159754	0.264177	0.788926	1.70999	0.909272	0.209588	-2.25437	0.000358552	0.0291219	down	yes
894	0	X	-	20153662	20266606	ENST00000643085	24	4064	ENSG00000177189	RPS6KA3	GO:0000166(nucleotide binding);GO:0000287(magnesium ion binding);GO:0001501(skeletal system development);GO:0002224(toll-like receptor signaling pathway);GO:0004672(protein kinase activity);GO:0004674(protein serine/threonine kinase activity);GO:0004711(ribosomal protein S6 kinase activity);GO:0005515(protein binding);GO:0005524(ATP binding);GO:0005634(nucleus);GO:0005654(nucleoplasm);GO:0005737(…	04010(MAPK signaling pathway);04114(Oocyte meiosis);04150(mTOR signaling pathway);04714(Thermogenesis);04720(Long-term potentiation);04722(Neurotrophin signaling pathway);04914(Progesterone-mediated oocyte maturation);04931(Insulin resistance)	K04373	EC:2.7.11.1	ribosomal protein S6 kinase A3 [Source:HGNC Symbol;Acc:HGNC:10432]	protein_coding	0.03732	0	0.051371	1.29053	0.878178	0.736453	0.0305288	-5.03369	2.71213e-06	0.000308597	down	yes
190368	0	chr5	+	179606903	179609472	ENST00000503583	2	854	ENSG00000176783	RUFY1	GO:0005515(protein binding);GO:0005737(cytoplasm);GO:0005768(endosome);GO:0005829(cytosol);GO:0006661(phosphatidylinositol biosynthetic process);GO:0006897(endocytosis);GO:0007264(small GTPase mediated signal transduction);GO:0008289(lipid binding);GO:0015031(protein transport);GO:0016020(membrane);GO:0016607(nuclear speck);GO:0017124(SH3 domain binding);GO:0030100(regulation of endocytosis);GO:0…	04144(Endocytosis)	K12482	NA	RUN and FYVE domain containing 1 [Source:HGNC Symbol;Acc:HGNC:19760]	retained_intron	0.111714	0.040254	0.087043	0.743054	0.434753	0.40734	0.150782	-2.72947	0.000244985	0.0209502	down	yes
159474	0	chr3	+	45689355	45743935	ENST00000441228	19	2013	ENSG00000211456	SACM1L	GO:0000139(Golgi membrane);GO:0004438(phosphatidylinositol-3-phosphatase activity);GO:0005515(protein binding);GO:0005783(endoplasmic reticulum);GO:0005789(endoplasmic reticulum membrane);GO:0005794(Golgi apparatus);GO:0006661(phosphatidylinositol biosynthetic process);GO:0016020(membrane);GO:0016021(integral component of membrane);GO:0016787(hydrolase activity);GO:0016791(phosphatase activity);G…	00562(Inositol phosphate metabolism);04070(Phosphatidylinositol signaling system)	K21797	EC:3.1.3.-	SAC1 like phosphatidylinositide phosphatase [Source:HGNC Symbol;Acc:HGNC:17059]	nonsense_mediated_decay	0	0	0	0.111314	0.56806	0.088447	0.000390716	-11.3216	3.48497e-05	0.00351319	down	yes
32312	0	chr10	+	75111635	75182123	ENST00000671800	6	6782	ENSG00000156671	SAMD8	GO:0002950(ceramide phosphoethanolamine synthase activity);GO:0003674(molecular_function);GO:0005515(protein binding);GO:0005783(endoplasmic reticulum);GO:0005789(endoplasmic reticulum membrane);GO:0005829(cytosol);GO:0005887(integral component of plasma membrane);GO:0006629(lipid metabolic process);GO:0006665(sphingolipid metabolic process);GO:0006686(sphingomyelin biosynthetic process);GO:00160…	NA	K22697	NA	sterile alpha motif domain containing 8 [Source:HGNC Symbol;Acc:HGNC:26320]	protein_coding	0.267637	0.432504	1.09752	3.85648	2.60088	2.89177	0.192281	-2.37871	0.000500861	0.0388079	down	yes
145655	0	chr20	-	36892932	36951643	ENST00000646066	14	1671	ENSG00000101347	SAMHD1	GO:0000166(nucleotide binding);GO:0000724(double-strand break repair via homologous recombination);GO:0002376(immune system process);GO:0003676(nucleic acid binding);GO:0003697(single-stranded DNA binding);GO:0003723(RNA binding);GO:0003824(catalytic activity);GO:0004540(ribonuclease activity);GO:0005515(protein binding);GO:0005525(GTP binding);GO:0005634(nucleus);GO:0005654(nucleoplasm);GO:00056…	05170(Human immunodeficiency virus 1 infection)	K22544	EC:3.1.5.-	SAM and HD domain containing deoxynucleoside triphosphate triphosphohydrolase 1 [Source:HGNC Symbol;Acc:HGNC:15925]	protein_coding	0	0	0	1.35207	0.666149	0.754944	0.00010818	-13.1743	1.3125e-10	1.2127e-07	down	yes
166633	0	chr3	+	150603279	150630445	ENST00000615547	7	3488	ENSG00000198843	SELENOT	GO:0001514(selenocysteine incorporation);GO:0004791(thioredoxin-disulfide reductase activity);GO:0005783(endoplasmic reticulum);GO:0005789(endoplasmic reticulum membrane);GO:0007204(positive regulation of cytosolic calcium ion concentration);GO:0008430(selenium binding);GO:0009749(response to glucose);GO:0016020(membrane);GO:0016021(integral component of membrane);GO:0016491(oxidoreductase activi…	NA	K22366	NA	selenoprotein T [Source:HGNC Symbol;Acc:HGNC:18136]	protein_coding	0	0	0	2.25619	0.004289	2.20986	6.71091e-05	-13.8631	7.19337e-06	0.000789966	down	yes
142617	0	chr2	+	241315928	241354027	ENST00000402092	14	3333	ENSG00000168385	SEPTIN2	GO:0000145(exocyst);GO:0000166(nucleotide binding);GO:0000775(chromosome, centromeric region);GO:0000776(kinetochore);GO:0000777(condensed chromosome kinetochore);GO:0003924(GTPase activity);GO:0005515(protein binding);GO:0005525(GTP binding);GO:0005634(nucleus);GO:0005654(nucleoplasm);GO:0005694(chromosome);GO:0005737(cytoplasm);GO:0005819(spindle);GO:0005856(cytoskeleton);GO:0005886(plasma memb…	05100(Bacterial invasion of epithelial cells)	K16942	NA	septin 2 [Source:HGNC Symbol;Acc:HGNC:7729]	protein_coding	2.28056	1.65535	0.167168	15.0198	27.2823	21.7876	0.0640208	-3.96532	0.000156947	0.0140779	down	yes
186398	0	chr5	-	132750819	132777239	ENST00000378719	10	2751	ENSG00000164402	SEPTIN8	GO:0000166(nucleotide binding);GO:0003924(GTPase activity);GO:0005515(protein binding);GO:0005525(GTP binding);GO:0005737(cytoplasm);GO:0005856(cytoskeleton);GO:0005940(septin ring);GO:0015630(microtubule cytoskeleton);GO:0016020(membrane);GO:0030054(cell junction);GO:0030424(axon);GO:0030672(synaptic vesicle membrane);GO:0031105(septin complex);GO:0031410(cytoplasmic vesicle);GO:0032153(cell div…	05100(Bacterial invasion of epithelial cells)	K16939	NA	septin 8 [Source:HGNC Symbol;Acc:HGNC:16511]	protein_coding	0	0	0	0.075902	0.133055	0.053277	0.00114402	-9.77168	4.54154e-05	0.00453	down	yes
111745	0	chr18	+	63887705	63903888	ENST00000299502	8	1906	ENSG00000197632	SERPINB2	GO:0004867(serine-type endopeptidase inhibitor activity);GO:0005576(extracellular region);GO:0005615(extracellular space);GO:0005737(cytoplasm);GO:0005886(plasma membrane);GO:0010466(negative regulation of peptidase activity);GO:0010951(negative regulation of endopeptidase activity);GO:0030414(peptidase inhibitor activity);GO:0035722(interleukin-12-mediated signaling pathway);GO:0042060(wound hea…	04610(Complement and coagulation cascades)	K19821	NA	serpin family B member 2 [Source:HGNC Symbol;Acc:HGNC:8584]	protein_coding	10.5734	7.13682	11.6055	43.7571	40.6173	48.6232	0.220423	-2.18166	3.69372e-12	7.69338e-09	down	yes
141045	0	chr2	+	222424543	222562621	ENST00000321276	5	4983	ENSG00000163082	SGPP2	GO:0005783(endoplasmic reticulum);GO:0005789(endoplasmic reticulum membrane);GO:0006670(sphingosine metabolic process);GO:0016020(membrane);GO:0016021(integral component of membrane);GO:0016787(hydrolase activity);GO:0030148(sphingolipid biosynthetic process);GO:0042392(sphingosine-1-phosphate phosphatase activity);GO:0042577(lipid phosphatase activity);GO:0046839(phospholipid dephosphorylation);…	00600(Sphingolipid metabolism);04071(Sphingolipid signaling pathway)	K04717	EC:3.1.3.-	sphingosine-1-phosphate phosphatase 2 [Source:HGNC Symbol;Acc:HGNC:19953]	protein_coding	0.504481	0.337627	0.48447	0.999546	1.07777	0.834287	0.455618	-1.1341	0.000145177	0.0131566	down	yes
178023	0	chr4	-	151120279	151226598	ENST00000409598	20	5284	ENSG00000109686	SH3D19	GO:0005515(protein binding);GO:0005634(nucleus);GO:0005654(nucleoplasm);GO:0005737(cytoplasm);GO:0005829(cytosol);GO:0005886(plasma membrane);GO:0007010(cytoskeleton organization);GO:0022604(regulation of cell morphogenesis);GO:0051044(positive regulation of membrane protein ectodomain proteolysis)	NA	NA	NA	SH3 domain containing 19 [Source:HGNC Symbol;Acc:HGNC:30418]	protein_coding	0.100409	0.060029	0.098437	0.340052	1.0835	0.378798	0.143632	-2.79955	6.58238e-05	0.00641976	down	yes
126131	0	chr2	-	218780	260708	ENST00000479739	11	2236	ENSG00000035115	SH3YL1	GO:0005515(protein binding);GO:0006661(phosphatidylinositol biosynthetic process);GO:0019902(phosphatase binding);GO:0032587(ruffle membrane);GO:0035091(phosphatidylinositol binding);GO:1900027(regulation of ruffle assembly)	NA	K20523	NA	SH3 and SYLF domain containing 1 [Source:HGNC Symbol;Acc:HGNC:29546]	nonsense_mediated_decay	0	0	0	0.907579	1.20509	1.0945	9.35405e-05	-13.384	3.33821e-13	1.10871e-09	down	yes
186538	0	chr5	-	134157510	134176950	ENST00000523966	7	899	ENSG00000113558	SKP1	GO:0000086(G2/M transition of mitotic cell cycle);GO:0000209(protein polyubiquitination);GO:0002223(stimulatory C-type lectin receptor signaling pathway);GO:0005515(protein binding);GO:0005634(nucleus);GO:0005654(nucleoplasm);GO:0005737(cytoplasm);GO:0005813(centrosome);GO:0005829(cytosol);GO:0006511(ubiquitin-dependent protein catabolic process);GO:0006879(cellular iron ion homeostasis);GO:00080…	04110(Cell cycle);04114(Oocyte meiosis);04120(Ubiquitin mediated proteolysis);04141(Protein processing in endoplasmic reticulum);04310(Wnt signaling pathway);04350(TGF-beta signaling pathway);04710(Circadian rhythm);05170(Human immunodeficiency virus 1 infection);05200(Pathways in cancer)	NA	NA	S-phase kinase associated protein 1 [Source:HGNC Symbol;Acc:HGNC:10899]	nonsense_mediated_decay	0.037563	0	0.016105	8.23031	9.42609	7.43778	0.00213866	-8.86907	1.40277e-21	2.87304e-17	down	yes
105779	0	chr17	-	75272981	75289449	ENST00000375261	7	1486	ENSG00000125454	SLC25A19	GO:0005347(ATP transmembrane transporter activity);GO:0005634(nucleus);GO:0005739(mitochondrion);GO:0005743(mitochondrial inner membrane);GO:0015234(thiamine transmembrane transporter activity);GO:0015867(ATP transport);GO:0016020(membrane);GO:0016021(integral component of membrane);GO:0030233(deoxynucleotide transmembrane transporter activity);GO:0030302(deoxynucleotide transport);GO:0030974(thi…	NA	K15108	NA	solute carrier family 25 member 19 [Source:HGNC Symbol;Acc:HGNC:14409]	protein_coding	0	0	0	1.30702	0.324819	0.211725	0.000162728	-12.5852	1.6616e-06	0.000192631	down	yes
63841	0	chr13	-	45393334	45418455	ENST00000539591	9	3608	ENSG00000174032	SLC25A30	GO:0003674(molecular_function);GO:0005515(protein binding);GO:0005739(mitochondrion);GO:0005743(mitochondrial inner membrane);GO:0006839(mitochondrial transport);GO:0008150(biological_process);GO:0008272(sulfate transport);GO:0015116(sulfate transmembrane transporter activity);GO:0015117(thiosulfate transmembrane transporter activity);GO:0015131(oxaloacetate transmembrane transporter activity);GO…	NA	K15106	NA	solute carrier family 25 member 30 [Source:HGNC Symbol;Acc:HGNC:27371]	protein_coding	0	0	1e-05	0.484984	0.002106	0.202862	1.44938e-05	-16.0742	0.000619276	0.046488	down	yes
188537	0	chr5	+	151447603	151492379	ENST00000243389	11	5772	ENSG00000123643	SLC36A1	GO:0003333(amino acid transmembrane transport);GO:0005280(amino acid:proton symporter activity);GO:0005368(taurine transmembrane transporter activity);GO:0005515(protein binding);GO:0005764(lysosome);GO:0005765(lysosomal membrane);GO:0005783(endoplasmic reticulum);GO:0005886(plasma membrane);GO:0006811(ion transport);GO:0006865(amino acid transport);GO:0015078(proton transmembrane transporter act…	04974(Protein digestion and absorption)	K14209	NA	solute carrier family 36 member 1 [Source:HGNC Symbol;Acc:HGNC:18761]	protein_coding	2.14574	1.76131	2.71566	6.58215	6.74069	6.76529	0.329683	-1.60085	8.2736e-09	2.25516e-06	down	yes
98597	0	chr17	-	28404240	28405747	ENST00000578217	2	596	ENSG00000076351	SLC46A1	GO:0005542(folic acid binding);GO:0005737(cytoplasm);GO:0005886(plasma membrane);GO:0006879(cellular iron ion homeostasis);GO:0008517(folic acid transmembrane transporter activity);GO:0009986(cell surface);GO:0015078(proton transmembrane transporter activity);GO:0015232(heme transporter activity);GO:0015350(methotrexate transmembrane transporter activity);GO:0015884(folic acid transport);GO:00158…	01523(Antifolate resistance);04977(Vitamin digestion and absorption);04978(Mineral absorption)	K14613	NA	solute carrier family 46 member 1 [Source:HGNC Symbol;Acc:HGNC:30521]	processed_transcript	0.382163	0.370428	0.698981	2.21484	1.95635	1.53248	0.254498	-1.97427	5.76874e-05	0.00568487	down	yes
97988	0	chr17	+	19533854	19579034	ENST00000270570	17	3280	ENSG00000142494	SLC47A1	GO:0005515(protein binding);GO:0005886(plasma membrane);GO:0006812(cation transport);GO:0015179(L-amino acid transmembrane transporter activity);GO:0015297(antiporter activity);GO:0015695(organic cation transport);GO:0016020(membrane);GO:0016021(integral component of membrane);GO:0016323(basolateral plasma membrane);GO:0016324(apical plasma membrane);GO:0022857(transmembrane transporter activity)…	NA	K03327	NA	solute carrier family 47 member 1 [Source:HGNC Symbol;Acc:HGNC:25588]	protein_coding	0	0.002838	0	0.107079	0.056102	0.037742	0.0141248	-6.14562	0.000396947	0.0316922	down	yes
140241	0	chr2	+	216415113	216483017	ENST00000392128	15	2431	ENSG00000138375	SMARCAL1	GO:0000166(nucleotide binding);GO:0000733(DNA strand renaturation);GO:0003678(DNA helicase activity);GO:0004386(helicase activity);GO:0005515(protein binding);GO:0005524(ATP binding);GO:0005634(nucleus);GO:0005662(DNA replication factor A complex);GO:0006259(DNA metabolic process);GO:0006281(DNA repair);GO:0006303(double-strand break repair via nonhomologous end joining);GO:0006357(regulation of …	NA	K14440	EC:3.6.4.12	SWI/SNF related, matrix associated, actin dependent regulator of chromatin, subfamily a like 1 [Source:HGNC Symbol;Acc:HGNC:11102]	protein_coding	0	0	0	0.156148	0.096259	0.171005	0.00070853	-10.4629	2.61022e-06	0.000297553	down	yes
104697	0	chr17	-	64542295	64661897	ENST00000582081	19	5892	ENSG00000108854	SMURF2	GO:0000122(negative regulation of transcription by RNA polymerase II);GO:0000151(ubiquitin ligase complex);GO:0000209(protein polyubiquitination);GO:0004842(ubiquitin-protein transferase activity);GO:0005160(transforming growth factor beta receptor binding);GO:0005515(protein binding);GO:0005634(nucleus);GO:0005654(nucleoplasm);GO:0005737(cytoplasm);GO:0005829(cytosol);GO:0005886(plasma membrane)…	04120(Ubiquitin mediated proteolysis);04144(Endocytosis);04340(Hedgehog signaling pathway);04350(TGF-beta signaling pathway)	K04678	EC:2.3.2.26	SMAD specific E3 ubiquitin protein ligase 2 [Source:HGNC Symbol;Acc:HGNC:16809]	nonsense_mediated_decay	0.116292	0.248481	0.062618	0.902907	1.75871	1.94868	0.0927037	-3.43123	8.4878e-05	0.00810443	down	yes
179567	0	chr4	+	185209577	185363966	ENST00000652585	19	3766	ENSG00000109762	SNX25	GO:0003674(molecular_function);GO:0005768(endosome);GO:0010008(endosome membrane);GO:0015031(protein transport);GO:0016020(membrane);GO:0016021(integral component of membrane);GO:0030512(negative regulation of transforming growth factor beta receptor signaling pathway);GO:0032801(receptor catabolic process);GO:0034713(type I transforming growth factor beta receptor binding);GO:0035091(phosphatidy…	NA	K17887	NA	sorting nexin 25 [Source:HGNC Symbol;Acc:HGNC:21883]	protein_coding	2.54069	1.71956	2.68908	4.43138	4.98553	5.03232	0.480949	-1.05605	0.000419551	0.0332843	down	yes
222040	0	chr9	-	4625404	4666423	ENST00000223517	7	895	ENSG00000106686	SPATA6L	GO:0007283(spermatogenesis);GO:0032027(myosin light chain binding);GO:0097224(sperm connecting piece)	NA	NA	NA	spermatogenesis associated 6 like [Source:HGNC Symbol;Acc:HGNC:25472]	processed_transcript	0	0.005576	0	0.161215	0.97736	0.297672	0.00388234	-8.00886	0.000115377	0.0107656	down	yes
208413	0	chr7	+	102654893	102661398	ENST00000455020	6	1219	ENSG00000173678	SPDYE2B	GO:0019901(protein kinase binding)	04114(Oocyte meiosis);04914(Progesterone-mediated oocyte maturation)	K08694	NA	speedy/RINGO cell cycle regulator family member E2B [Source:HGNC Symbol;Acc:HGNC:48334]	protein_coding	0	0	0	0.082686	0.126001	0.24121	0.000666819	-10.5504	0.000329699	0.0271553	down	yes
70722	0	chr14	-	64748937	64782550	ENST00000553938	18	3456	ENSG00000070182	SPTB	GO:0000165(MAPK cascade);GO:0003779(actin binding);GO:0005200(structural constituent of cytoskeleton);GO:0005515(protein binding);GO:0005543(phospholipid binding);GO:0005737(cytoplasm);GO:0005829(cytosol);GO:0005856(cytoskeleton);GO:0005938(cell cortex);GO:0006888(endoplasmic reticulum to Golgi vesicle-mediated transport);GO:0007010(cytoskeleton organization);GO:0007411(axon guidance);GO:0008091(…	NA	K06115	NA	spectrin beta, erythrocytic [Source:HGNC Symbol;Acc:HGNC:11274]	protein_coding	0	0	0	0.195879	0.0197	0.062526	0.00107873	-9.85645	0.000297523	0.0248381	down	yes
99008	0	chr17	-	29625938	29930228	ENST00000540801	16	9484	ENSG00000141298	SSH2	GO:0003779(actin binding);GO:0004721(phosphoprotein phosphatase activity);GO:0004725(protein tyrosine phosphatase activity);GO:0005615(extracellular space);GO:0005737(cytoplasm);GO:0005856(cytoskeleton);GO:0006470(protein dephosphorylation);GO:0008138(protein tyrosine/serine/threonine phosphatase activity);GO:0016311(dephosphorylation);GO:0016787(hydrolase activity);GO:0016791(phosphatase activit…	04360(Axon guidance);04810(Regulation of actin cytoskeleton)	K05766	3.1.3.48;EC:3.1.3.16	slingshot protein phosphatase 2 [Source:HGNC Symbol;Acc:HGNC:30580]	protein_coding	0.004558	0	0	0.009215	0.809383	0.437812	0.0036278	-8.10669	6.92053e-05	0.00670168	down	yes
138629	0	chr2	-	190944703	191014228	ENST00000673847	25	3559	ENSG00000115415	STAT1	GO:0000122(negative regulation of transcription by RNA polymerase II);GO:0000790(nuclear chromatin);GO:0000978(RNA polymerase II cis-regulatory region sequence-specific DNA binding);GO:0000979(RNA polymerase II core promoter sequence-specific DNA binding);GO:0000981(DNA-binding transcription factor activity, RNA polymerase II-specific);GO:0001228(DNA-binding transcription activator activity, RNA …	04062(Chemokine signaling pathway);04217(Necroptosis);04380(Osteoclast differentiation);04620(Toll-like receptor signaling pathway);04621(NOD-like receptor signaling pathway);04625(C-type lectin receptor signaling pathway);04630(Jak-STAT signaling pathway);04658(Th1 and Th2 cell differentiation);04659(Th17 cell differentiation);04917(Prolactin signaling pathway);04919(Thyroid hormone signaling pa…	K11220	NA	signal transducer and activator of transcription 1 [Source:HGNC Symbol;Acc:HGNC:11362]	protein_coding	0	0	0	0.326122	0.114769	0.208025	0.000462309	-11.0789	7.01169e-08	9.43752e-06	down	yes
131986	0	chr2	-	84423551	84459285	ENST00000651342	10	1328	ENSG00000163541	SUCLG1	GO:0000166(nucleotide binding);GO:0003723(RNA binding);GO:0003824(catalytic activity);GO:0004775(succinate-CoA ligase (ADP-forming) activity);GO:0004776(succinate-CoA ligase (GDP-forming) activity);GO:0005739(mitochondrion);GO:0005759(mitochondrial matrix);GO:0005829(cytosol);GO:0005886(plasma membrane);GO:0006099(tricarboxylic acid cycle);GO:0009361(succinate-CoA ligase complex (ADP-forming));GO…	00020(Citrate cycle (TCA cycle));00640(Propanoate metabolism)	K01899	6.2.1.5;EC:6.2.1.4	succinate-CoA ligase GDP/ADP-forming subunit alpha [Source:HGNC Symbol;Acc:HGNC:11449]	nonsense_mediated_decay	0.276635	0.098309	0.812092	5.90295	2.46485	3.62583	0.0989723	-3.33683	8.0303e-05	0.00771556	down	yes
4124	0	X	-	100674491	100731510	ENST00000372989	19	3885	ENSG00000102362	SYTL4	GO:0001778(plasma membrane repair);GO:0002576(platelet degranulation);GO:0005515(protein binding);GO:0005543(phospholipid binding);GO:0005768(endosome);GO:0005886(plasma membrane);GO:0006886(intracellular protein transport);GO:0006887(exocytosis);GO:0016020(membrane);GO:0017137(Rab GTPase binding);GO:0019898(extrinsic component of membrane);GO:0030141(secretory granule);GO:0030658(transport vesic…	NA	K17598	NA	synaptotagmin like 4 [Source:HGNC Symbol;Acc:HGNC:15588]	protein_coding	0.887164	0.79166	0.887212	3.73113	4.57503	4.28623	0.203777	-2.29494	4.43166e-13	1.36848e-09	down	yes
35335	0	chr10	+	121989206	122254345	ENST00000515273	20	9245	ENSG00000138162	TACC2	GO:0000226(microtubule cytoskeleton organization);GO:0005634(nucleus);GO:0005654(nucleoplasm);GO:0005737(cytoplasm);GO:0005815(microtubule organizing center);GO:0005829(cytosol);GO:0005856(cytoskeleton);GO:0005886(plasma membrane);GO:0007052(mitotic spindle organization);GO:0008283(cell population proliferation);GO:0021987(cerebral cortex development);GO:0035257(nuclear hormone receptor binding)	NA	K14282	NA	transforming acidic coiled-coil containing protein 2 [Source:HGNC Symbol;Acc:HGNC:11523]	protein_coding	0	0	0	0.025135	2.75297	1.41431	7.15577e-05	-13.7705	4.33658e-08	6.56752e-06	down	yes
157111	0	chr3	-	11829756	11846892	ENST00000411947	6	1078	ENSG00000144559	TAMM41	GO:0004605(phosphatidate cytidylyltransferase activity);GO:0005515(protein binding);GO:0005739(mitochondrion);GO:0005743(mitochondrial inner membrane);GO:0006629(lipid metabolic process);GO:0008654(phospholipid biosynthetic process);GO:0016020(membrane);GO:0016024(CDP-diacylglycerol biosynthetic process);GO:0016740(transferase activity);GO:0016779(nucleotidyltransferase activity);GO:0019898(extri…	NA	K17807	NA	TAM41 mitochondrial translocator assembly and maintenance homolog [Source:HGNC Symbol;Acc:HGNC:25187]	nonsense_mediated_decay	0	0	0	0.075321	0.532321	0.464193	0.000279894	-11.8028	6.43471e-05	0.0062892	down	yes
194093	0	chr6	-	32845251	32852787	ENST00000645078	11	2170	ENSG00000168394	TAP1	GO:0000166(nucleotide binding);GO:0002250(adaptive immune response);GO:0002376(immune system process);GO:0002474(antigen processing and presentation of peptide antigen via MHC class I);GO:0002479(antigen processing and presentation of exogenous peptide antigen via MHC class I, TAP-dependent);GO:0005515(protein binding);GO:0005524(ATP binding);GO:0005783(endoplasmic reticulum);GO:0005789(endoplasm…	02010(ABC transporters);04145(Phagosome);04612(Antigen processing and presentation);05163(Human cytomegalovirus infection);05168(Herpes simplex virus 1 infection);05169(Epstein-Barr virus infection);05170(Human immunodeficiency virus 1 infection);05340(Primary immunodeficiency)	K05653	NA	transporter 1, ATP binding cassette subfamily B member [Source:HGNC Symbol;Acc:HGNC:43]	processed_transcript	0	0	0.018943	0.803305	0.448294	1.25517	0.00755675	-7.04802	9.96495e-08	1.26504e-05	down	yes
55056	0	chr12	+	53500921	53506431	ENST00000550147	9	1855	ENSG00000139546	TARBP2	GO:0003723(RNA binding);GO:0003725(double-stranded RNA binding);GO:0005515(protein binding);GO:0005634(nucleus);GO:0005654(nucleoplasm);GO:0005737(cytoplasm);GO:0005829(cytosol);GO:0006417(regulation of translation);GO:0006469(negative regulation of protein kinase activity);GO:0007286(spermatid development);GO:0007338(single fertilization);GO:0010586(miRNA metabolic process);GO:0016442(RISC compl…	NA	K18420	NA	TARBP2 subunit of RISC loading complex [Source:HGNC Symbol;Acc:HGNC:11569]	nonsense_mediated_decay	0.228263	1.12692	0.432737	6.37652	5.91898	6.19934	0.0966713	-3.37077	0.000124641	0.0114475	down	yes
55059	0	chr12	+	53501283	53506431	ENST00000266987	9	1510	ENSG00000139546	TARBP2	GO:0003723(RNA binding);GO:0003725(double-stranded RNA binding);GO:0005515(protein binding);GO:0005634(nucleus);GO:0005654(nucleoplasm);GO:0005737(cytoplasm);GO:0005829(cytosol);GO:0006417(regulation of translation);GO:0006469(negative regulation of protein kinase activity);GO:0007286(spermatid development);GO:0007338(single fertilization);GO:0010586(miRNA metabolic process);GO:0016442(RISC compl…	NA	K18420	NA	TARBP2 subunit of RISC loading complex [Source:HGNC Symbol;Acc:HGNC:11569]	protein_coding	0	0.105127	0.141511	2.10473	2.36401	1.28453	0.0428692	-4.54391	0.000361342	0.0293097	down	yes
55065	0	chr12	+	53501366	53505793	ENST00000547064	7	759	ENSG00000139546	TARBP2	GO:0003723(RNA binding);GO:0003725(double-stranded RNA binding);GO:0005515(protein binding);GO:0005634(nucleus);GO:0005654(nucleoplasm);GO:0005737(cytoplasm);GO:0005829(cytosol);GO:0006417(regulation of translation);GO:0006469(negative regulation of protein kinase activity);GO:0007286(spermatid development);GO:0007338(single fertilization);GO:0010586(miRNA metabolic process);GO:0016442(RISC compl…	NA	K18420	NA	TARBP2 subunit of RISC loading complex [Source:HGNC Symbol;Acc:HGNC:11569]	protein_coding	0	0.032992	0	0.840736	0.66553	0.440266	0.0169491	-5.88265	2.48704e-05	0.00256828	down	yes
55071	0	chr12	+	53501619	53506412	ENST00000394357	9	1402	ENSG00000139546	TARBP2	GO:0003723(RNA binding);GO:0003725(double-stranded RNA binding);GO:0005515(protein binding);GO:0005634(nucleus);GO:0005654(nucleoplasm);GO:0005737(cytoplasm);GO:0005829(cytosol);GO:0006417(regulation of translation);GO:0006469(negative regulation of protein kinase activity);GO:0007286(spermatid development);GO:0007338(single fertilization);GO:0010586(miRNA metabolic process);GO:0016442(RISC compl…	NA	K18420	NA	TARBP2 subunit of RISC loading complex [Source:HGNC Symbol;Acc:HGNC:11569]	protein_coding	0	0	0	1.95835	2.36404	0.58683	6.11094e-05	-13.9982	5.19531e-10	3.43245e-07	down	yes
27268	0	chr1	+	235367430	235448940	ENST00000643142	16	1779	ENSG00000284770	TBCE	GO:0000226(microtubule cytoskeleton organization);GO:0003735(structural constituent of ribosome);GO:0005515(protein binding);GO:0005737(cytoplasm);GO:0005840(ribosome);GO:0005856(cytoskeleton);GO:0005874(microtubule);GO:0006412(translation);GO:0006457(protein folding);GO:0007021(tubulin complex assembly);GO:0007023(post-chaperonin tubulin folding pathway);GO:0007052(mitotic spindle organization);…	NA	K21768	NA	tubulin folding cofactor E [Source:HGNC Symbol;Acc:HGNC:11582]	nonsense_mediated_decay	0	0	0	0.321906	0.073205	0.675624	0.000280181	-11.8014	1.81639e-05	0.00190453	down	yes
39529	0	chr11	+	33039786	33072845	ENST00000528107	11	3390	ENSG00000176148	TCP11L1	GO:0005515(protein binding);GO:0005874(microtubule);GO:0007165(signal transduction)	NA	NA	NA	t-complex 11 like 1 [Source:HGNC Symbol;Acc:HGNC:25655]	nonsense_mediated_decay	0	0	0	0.142551	0.042919	0.132896	0.000942312	-10.0515	1.32718e-05	0.00140962	down	yes
166076	0	chr3	-	141944435	142000353	ENST00000499676	10	9335	ENSG00000114126	TFDP2	GO:0000083(regulation of transcription involved in G1/S transition of mitotic cell cycle);GO:0000278(mitotic cell cycle);GO:0000790(nuclear chromatin);GO:0000977(RNA polymerase II regulatory region sequence-specific DNA binding);GO:0000981(DNA-binding transcription factor activity, RNA polymerase II-specific);GO:0001228(DNA-binding transcription activator activity, RNA polymerase II-specific);GO:…	04110(Cell cycle)	K09392	NA	transcription factor Dp-2 [Source:HGNC Symbol;Acc:HGNC:11751]	protein_coding	0	0	0	0.405022	0.501692	0.127776	0.000289998	-11.7517	4.38526e-11	5.67254e-08	down	yes
108015	0	chr18	-	214522	226402	ENST00000584470	8	2255	ENSG00000079134	THOC1	GO:0000018(regulation of DNA recombination);GO:0000346(transcription export complex);GO:0000347(THO complex);GO:0000445(THO complex part of transcription export complex);GO:0000784(nuclear chromosome, telomeric region);GO:0003677(DNA binding);GO:0003723(RNA binding);GO:0005515(protein binding);GO:0005634(nucleus);GO:0005654(nucleoplasm);GO:0005737(cytoplasm);GO:0006396(RNA processing);GO:0006397(…	03013(RNA transport);03040(Spliceosome)	K12878	NA	THO complex 1 [Source:HGNC Symbol;Acc:HGNC:19070]	retained_intron	0.094178	0.008794	0.145812	0.771162	0.705766	0.50536	0.125503	-2.9942	0.000258396	0.0219596	down	yes
79063	0	chr15	+	62390526	62476414	ENST00000561322	2	249	ENSG00000171914	TLN2	GO:0001726(ruffle);GO:0003779(actin binding);GO:0005178(integrin binding);GO:0005198(structural molecule activity);GO:0005200(structural constituent of cytoskeleton);GO:0005515(protein binding);GO:0005737(cytoplasm);GO:0005856(cytoskeleton);GO:0005886(plasma membrane);GO:0005925(focal adhesion);GO:0006897(endocytosis);GO:0007010(cytoskeleton organization);GO:0007016(cytoskeletal anchoring at plas…	04015(Rap1 signaling pathway);04510(Focal adhesion);04611(Platelet activation);05166(Human T-cell leukemia virus 1 infection)	K06271	NA	talin 2 [Source:HGNC Symbol;Acc:HGNC:15447]	processed_transcript	0	0	0	0.652575	0.456503	0.436391	0.000194116	-12.3308	0.000490238	0.0381049	down	yes
54084	0	chr12	+	49750620	49762948	ENST00000552370	10	882	ENSG00000139644	TMBIM6	GO:0005515(protein binding);GO:0005634(nucleus);GO:0005737(cytoplasm);GO:0005783(endoplasmic reticulum);GO:0005789(endoplasmic reticulum membrane);GO:0005887(integral component of plasma membrane);GO:0006914(autophagy);GO:0006915(apoptotic process);GO:0006986(response to unfolded protein);GO:0010523(negative regulation of calcium ion transport into cytosol);GO:0016020(membrane);GO:0016021(integra…	NA	K21889	NA	transmembrane BAX inhibitor motif containing 6 [Source:HGNC Symbol;Acc:HGNC:11723]	protein_coding	0	0.034878	0.033688	0.682552	0.421878	0.232403	0.0512899	-4.28518	0.000360909	0.029294	down	yes
54069	0	chr12	+	49741549	49755756	ENST00000547187	6	669	ENSG00000139644	TMBIM6	GO:0005515(protein binding);GO:0005634(nucleus);GO:0005737(cytoplasm);GO:0005783(endoplasmic reticulum);GO:0005789(endoplasmic reticulum membrane);GO:0005887(integral component of plasma membrane);GO:0006914(autophagy);GO:0006915(apoptotic process);GO:0006986(response to unfolded protein);GO:0010523(negative regulation of calcium ion transport into cytosol);GO:0016020(membrane);GO:0016021(integra…	NA	K21889	NA	transmembrane BAX inhibitor motif containing 6 [Source:HGNC Symbol;Acc:HGNC:11723]	protein_coding	0	0	0	0.110517	0.786567	1.08582	0.000151293	-12.6904	8.13724e-05	0.0078122	down	yes
54078	0	chr12	+	49741574	49764726	ENST00000549385	11	2771	ENSG00000139644	TMBIM6	GO:0005515(protein binding);GO:0005634(nucleus);GO:0005737(cytoplasm);GO:0005783(endoplasmic reticulum);GO:0005789(endoplasmic reticulum membrane);GO:0005887(integral component of plasma membrane);GO:0006914(autophagy);GO:0006915(apoptotic process);GO:0006986(response to unfolded protein);GO:0010523(negative regulation of calcium ion transport into cytosol);GO:0016020(membrane);GO:0016021(integra…	NA	K21889	NA	transmembrane BAX inhibitor motif containing 6 [Source:HGNC Symbol;Acc:HGNC:11723]	protein_coding	3.81558	4.04283	2.70168	47.3296	13.5212	14.5569	0.14004	-2.83609	0.000182644	0.0161356	down	yes
22659	0	chr1	-	165726795	165769180	ENST00000367881	7	2224	ENSG00000143183	TMCO1	GO:0000139(Golgi membrane);GO:0005262(calcium channel activity);GO:0005737(cytoplasm);GO:0005783(endoplasmic reticulum);GO:0005789(endoplasmic reticulum membrane);GO:0005794(Golgi apparatus);GO:0006811(ion transport);GO:0006816(calcium ion transport);GO:0006874(cellular calcium ion homeostasis);GO:0006983(ER overload response);GO:0016020(membrane);GO:0016021(integral component of membrane);GO:003…	NA	K21891	NA	transmembrane and coiled-coil domains 1 [Source:HGNC Symbol;Acc:HGNC:18188]	protein_coding	0.475047	0.852982	0.399723	1.98701	23.9428	14.4525	0.0427849	-4.54676	1.90056e-05	0.00198769	down	yes
48913	0	chr11	-	125097244	125111579	ENST00000279968	5	1034	ENSG00000150433	TMEM218	GO:0005515(protein binding);GO:0005929(cilium);GO:0016020(membrane);GO:0016021(integral component of membrane);GO:0042995(cell projection)	NA	NA	NA	transmembrane protein 218 [Source:HGNC Symbol;Acc:HGNC:27344]	protein_coding	0.03558	0	0	0.137825	0.719245	0.595098	0.0245013	-5.351	0.000565759	0.0431025	down	yes
49288	0	chr11	+	129850332	129859215	ENST00000524567	6	1639	ENSG00000151715	TMEM45B	GO:0005515(protein binding);GO:0016020(membrane);GO:0016021(integral component of membrane)	NA	NA	NA	transmembrane protein 45B [Source:HGNC Symbol;Acc:HGNC:25194]	protein_coding	0	0	0	2.56086	0.019438	0.363551	0.000101908	-13.2605	8.31374e-05	0.00795678	down	yes
77155	0	chr15	-	42257935	42273436	ENST00000307216	7	1598	ENSG00000103978	TMEM87A	GO:0000139(Golgi membrane);GO:0005794(Golgi apparatus);GO:0005829(cytosol);GO:0016020(membrane);GO:0016021(integral component of membrane);GO:0032580(Golgi cisterna membrane);GO:0042147(retrograde transport, endosome to Golgi)	NA	NA	NA	transmembrane protein 87A [Source:HGNC Symbol;Acc:HGNC:24522]	protein_coding	0.115	0.338217	0.318918	3.41777	2.81968	2.55913	0.0877768	-3.51002	1.09155e-07	1.35904e-05	down	yes
9312	0	chr1	-	7915871	7940839	ENST00000377507	8	5872	ENSG00000049249	TNFRSF9	GO:0005515(protein binding);GO:0005886(plasma membrane);GO:0005887(integral component of plasma membrane);GO:0006915(apoptotic process);GO:0008285(negative regulation of cell population proliferation);GO:0009897(external side of plasma membrane);GO:0016020(membrane);GO:0016021(integral component of membrane);GO:0019955(cytokine binding);GO:0032693(negative regulation of interleukin-10 production)…	04060(Cytokine-cytokine receptor interaction)	K05146	NA	TNF receptor superfamily member 9 [Source:HGNC Symbol;Acc:HGNC:11924]	protein_coding	0	0	0	0.49035	0.650975	0.647805	0.000167679	-12.542	1.79533e-14	7.87937e-11	down	yes
100575	0	chr17	-	40477804	40478648	ENST00000582747	2	599	ENSG00000131746	TNS4	GO:0003779(actin binding);GO:0005515(protein binding);GO:0005737(cytoplasm);GO:0005829(cytosol);GO:0005856(cytoskeleton);GO:0005925(focal adhesion);GO:0006915(apoptotic process);GO:0008104(protein localization);GO:0030054(cell junction)	NA	K18080	NA	tensin 4 [Source:HGNC Symbol;Acc:HGNC:24352]	protein_coding	8.41513	6.91574	7.33409	16.0664	16.051	15.4908	0.476073	-1.07075	0.000284111	0.0238971	down	yes
103393	0	chr17	+	54900722	54930206	ENST00000570965	8	1026	ENSG00000141198	TOM1L1	GO:0005515(protein binding);GO:0005737(cytoplasm);GO:0005764(lysosome);GO:0005768(endosome);GO:0005794(Golgi apparatus);GO:0005795(Golgi stack);GO:0005829(cytosol);GO:0006886(intracellular protein transport);GO:0007165(signal transduction);GO:0010008(endosome membrane);GO:0015031(protein transport);GO:0016020(membrane);GO:0017124(SH3 domain binding);GO:0019901(protein kinase binding);GO:0030276(c…	NA	NA	NA	target of myb1 like 1 membrane trafficking protein [Source:HGNC Symbol;Acc:HGNC:11983]	nonsense_mediated_decay	0	0	0.051876	0.325669	0.390965	1.0251	0.0297841	-5.06931	0.000612069	0.0460879	down	yes
22290	0	chr1	+	161226063	161228787	ENST00000470426	9	845	ENSG00000158882	TOMM40L	GO:0003674(molecular_function);GO:0005739(mitochondrion);GO:0005741(mitochondrial outer membrane);GO:0005742(mitochondrial outer membrane translocase complex);GO:0006811(ion transport);GO:0008150(biological_process);GO:0008320(protein transmembrane transporter activity);GO:0015031(protein transport);GO:0015288(porin activity);GO:0016020(membrane);GO:0016021(integral component of membrane);GO:0030…	05014(Amyotrophic lateral sclerosis (ALS))	K11518	NA	translocase of outer mitochondrial membrane 40 like [Source:HGNC Symbol;Acc:HGNC:25756]	processed_transcript	0.099909	0.11037	0.205413	0.441114	0.865965	0.868748	0.19105	-2.38798	0.000629171	0.047087	down	yes
26228	0	chr1	-	223779899	223845930	ENST00000391878	19	4741	ENSG00000143514	TP53BP2	GO:0002039(p53 binding);GO:0005515(protein binding);GO:0005634(nucleus);GO:0005654(nucleoplasm);GO:0005737(cytoplasm);GO:0005739(mitochondrion);GO:0005829(cytosol);GO:0006915(apoptotic process);GO:0007049(cell cycle);GO:0007165(signal transduction);GO:0017124(SH3 domain binding);GO:0030054(cell junction);GO:0042802(identical protein binding);GO:0042981(regulation of apoptotic process);GO:0045786(…	04390(Hippo signaling pathway)	K16823	NA	tumor protein p53 binding protein 2 [Source:HGNC Symbol;Acc:HGNC:12000]	protein_coding	0.686607	0.110316	0.398448	3.13975	5.24556	5.74513	0.0845954	-3.56328	2.58977e-06	0.000295496	down	yes
164900	0	chr3	-	127573069	127590707	ENST00000296210	9	1725	ENSG00000163870	TPRA1	GO:0004930(G protein-coupled receptor activity);GO:0005515(protein binding);GO:0006629(lipid metabolic process);GO:0007186(G protein-coupled receptor signaling pathway);GO:0007568(aging);GO:0016020(membrane);GO:0016021(integral component of membrane);GO:0040016(embryonic cleavage);GO:1901991(negative regulation of mitotic cell cycle phase transition)	NA	K22988	NA	transmembrane protein adipocyte associated 1 [Source:HGNC Symbol;Acc:HGNC:30413]	protein_coding	0	0	0	1.21796	4.2095	2.53151	3.76934e-05	-14.6953	2.81367e-12	6.2866e-09	down	yes
48106	0	chr11	+	119018766	119023642	ENST00000525303	3	654	ENSG00000196655	TRAPPC4	GO:0000139(Golgi membrane);GO:0005515(protein binding);GO:0005783(endoplasmic reticulum);GO:0005794(Golgi apparatus);GO:0005795(Golgi stack);GO:0005829(cytosol);GO:0005886(plasma membrane);GO:0006888(endoplasmic reticulum to Golgi vesicle-mediated transport);GO:0006914(autophagy);GO:0008021(synaptic vesicle);GO:0016020(membrane);GO:0016192(vesicle-mediated transport);GO:0016358(dendrite developme…	NA	K20303	NA	trafficking protein particle complex 4 [Source:HGNC Symbol;Acc:HGNC:19943]	protein_coding	0	0	0	1.50317	0.385757	2.49197	6.84791e-05	-13.834	8.82718e-07	0.000104503	down	yes
97012	0	chr17	-	15628648	15642934	ENST00000579219	3	999	ENSG00000221926	TRIM16	GO:0003676(nucleic acid binding);GO:0003677(DNA binding);GO:0005515(protein binding);GO:0005737(cytoplasm);GO:0005829(cytosol);GO:0005886(plasma membrane);GO:0006355(regulation of transcription, DNA-templated);GO:0008270(zinc ion binding);GO:0016605(PML body);GO:0016740(transferase activity);GO:0019966(interleukin-1 binding);GO:0032089(NACHT domain binding);GO:0032526(response to retinoic acid);G…	NA	K12006	NA	tripartite motif containing 16 [Source:HGNC Symbol;Acc:HGNC:17241]	protein_coding	0	0	0	0.960996	0.348703	0.528892	0.000163168	-12.5814	2.51873e-07	3.05849e-05	down	yes
12976	0	chr1	-	39844196	39883481	ENST00000492612	9	983	ENSG00000043514	TRIT1	GO:0000166(nucleotide binding);GO:0003676(nucleic acid binding);GO:0005524(ATP binding);GO:0005575(cellular_component);GO:0005737(cytoplasm);GO:0005739(mitochondrion);GO:0005759(mitochondrial matrix);GO:0006400(tRNA modification);GO:0008033(tRNA processing);GO:0008270(zinc ion binding);GO:0016740(transferase activity);GO:0046872(metal ion binding);GO:0052381(tRNA dimethylallyltransferase activity…	NA	K00791	EC:2.5.1.75	tRNA isopentenyltransferase 1 [Source:HGNC Symbol;Acc:HGNC:20286]	nonsense_mediated_decay	0	0.070703	0.084337	1.07833	5.03871	1.95046	0.0192179	-5.70141	8.01351e-06	0.000876118	down	yes
223644	0	chr9	+	37753817	37778022	ENST00000488673	9	1443	ENSG00000165275	TRMT10B	GO:0000049(tRNA binding);GO:0005515(protein binding);GO:0005634(nucleus);GO:0005654(nucleoplasm);GO:0005739(mitochondrion);GO:0005829(cytosol);GO:0008168(methyltransferase activity);GO:0009019(tRNA (guanine-N1-)-methyltransferase activity);GO:0016740(transferase activity);GO:0030488(tRNA methylation);GO:0032259(methylation);GO:0052905(tRNA (guanine(9)-N(1))-methyltransferase activity);GO:0090646(…	NA	K15445	EC:2.1.1.221	tRNA methyltransferase 10B [Source:HGNC Symbol;Acc:HGNC:26454]	nonsense_mediated_decay	0.037107	0.048501	0.168809	1.48452	1.16212	0.215491	0.088891	-3.49182	0.000602672	0.0455197	down	yes
4154	0	X	-	101009350	101052054	ENST00000372939	14	3078	ENSG00000188917	TRMT2B	GO:0001510(RNA methylation);GO:0005515(protein binding);GO:0006396(RNA processing);GO:0008033(tRNA processing);GO:0008168(methyltransferase activity);GO:0008173(RNA methyltransferase activity);GO:0016740(transferase activity);GO:0030488(tRNA methylation);GO:0030697(S-adenosylmethionine-dependent tRNA (m5U54) methyltransferase activity);GO:0032259(methylation)	NA	K15331	EC:2.1.1.35	tRNA methyltransferase 2 homolog B [Source:HGNC Symbol;Acc:HGNC:25748]	protein_coding	0	0	0	1.81518	0.013823	0.037285	0.000160747	-12.6029	0.000197888	0.0173823	down	yes
81025	0	chr15	-	77046030	77055934	ENST00000560715	4	2892	ENSG00000140391	TSPAN3	GO:0003674(molecular_function);GO:0005887(integral component of plasma membrane);GO:0008150(biological_process);GO:0016020(membrane);GO:0016021(integral component of membrane);GO:0070062(extracellular exosome)	NA	NA	NA	tetraspanin 3 [Source:HGNC Symbol;Acc:HGNC:17752]	retained_intron	0.580709	0.260287	0.469436	1.63949	1.44855	1.88222	0.263655	-1.92328	1.26255e-05	0.00134914	down	yes
109483	0	chr18	+	24113353	24135610	ENST00000540918	9	4117	ENSG00000168234	TTC39C	GO:0005515(protein binding);GO:0032474(otolith morphogenesis);GO:0060271(cilium assembly)	NA	NA	NA	tetratricopeptide repeat domain 39C [Source:HGNC Symbol;Acc:HGNC:26595]	protein_coding	0.002751	0	0	0.501413	0.066992	0.195371	0.00360184	-8.11705	3.29252e-06	0.000372567	down	yes
119467	0	chr19	-	35742529	35745397	ENST00000585554	6	1244	ENSG00000161265	U2AF1L4	GO:0000398(mRNA splicing, via spliceosome);GO:0003676(nucleic acid binding);GO:0003723(RNA binding);GO:0005634(nucleus);GO:0005654(nucleoplasm);GO:0005681(spliceosomal complex);GO:0005737(cytoplasm);GO:0006397(mRNA processing);GO:0006405(RNA export from nucleus);GO:0006406(mRNA export from nucleus);GO:0008380(RNA splicing);GO:0016607(nuclear speck);GO:0030628(pre-mRNA 3'-splice site binding);GO:0…	03040(Spliceosome);05131(Shigellosis)	K12836	NA	U2 small nuclear RNA auxiliary factor 1 like 4 [Source:HGNC Symbol;Acc:HGNC:23020]	retained_intron	0	0	0	0.082638	0.208302	0.311573	0.000497915	-10.9718	0.000122245	0.0112781	down	yes
65659	0	chr13	+	99200887	99340565	ENST00000468067	8	968	ENSG00000134882	UBAC2	GO:0005515(protein binding);GO:0005783(endoplasmic reticulum);GO:0005789(endoplasmic reticulum membrane);GO:0016020(membrane);GO:0016021(integral component of membrane);GO:0016055(Wnt signaling pathway);GO:0070972(protein localization to endoplasmic reticulum);GO:0090090(negative regulation of canonical Wnt signaling pathway);GO:1904153(negative regulation of retrograde protein transport, ER to c…	NA	NA	NA	UBA domain containing 2 [Source:HGNC Symbol;Acc:HGNC:20486]	processed_transcript	0.039956	0.032216	0.146201	0.265041	1.04915	1.28452	0.0840315	-3.57293	0.000442448	0.0348086	down	yes
215744	0	chr8	+	48008419	48061480	ENST00000521346	5	1322	ENSG00000169139	UBE2V2	GO:0000209(protein polyubiquitination);GO:0000729(DNA double-strand break processing);GO:0005515(protein binding);GO:0005634(nucleus);GO:0005654(nucleoplasm);GO:0005737(cytoplasm);GO:0006282(regulation of DNA repair);GO:0006301(postreplication repair);GO:0006303(double-strand break repair via nonhomologous end joining);GO:0010976(positive regulation of neuron projection development);GO:0016567(pr…	NA	K10704	NA	ubiquitin conjugating enzyme E2 V2 [Source:HGNC Symbol;Acc:HGNC:12495]	protein_coding	0	0	0	0.2842	0.198919	0.512165	0.000301422	-11.6959	2.83647e-06	0.000322447	down	yes
59588	0	chr12	+	109477653	109534654	ENST00000449510	29	3771	ENSG00000151148	UBE3B	GO:0000209(protein polyubiquitination);GO:0004842(ubiquitin-protein transferase activity);GO:0005515(protein binding);GO:0006511(ubiquitin-dependent protein catabolic process);GO:0016567(protein ubiquitination);GO:0016740(transferase activity);GO:0016874(ligase activity);GO:0061631(ubiquitin conjugating enzyme activity)	04120(Ubiquitin mediated proteolysis)	K10588	EC:2.3.2.26	ubiquitin protein ligase E3B [Source:HGNC Symbol;Acc:HGNC:13478]	nonsense_mediated_decay	0	0	0	0.028731	0.100709	0.051645	0.00165668	-9.23749	0.000124744	0.0114484	down	yes
80594	0	chr15	-	74836973	74843141	ENST00000566631	16	1633	ENSG00000140474	ULK3	GO:0000166(nucleotide binding);GO:0000407(phagophore assembly site);GO:0004672(protein kinase activity);GO:0004674(protein serine/threonine kinase activity);GO:0005515(protein binding);GO:0005524(ATP binding);GO:0005737(cytoplasm);GO:0006468(protein phosphorylation);GO:0006914(autophagy);GO:0016301(kinase activity);GO:0016310(phosphorylation);GO:0016740(transferase activity);GO:0045879(negative r…	NA	K21358	EC:2.7.11.1	unc-51 like kinase 3 [Source:HGNC Symbol;Acc:HGNC:19703]	nonsense_mediated_decay	0	0	0	0.586946	0.655699	1.26177	0.000119788	-13.0272	1.49185e-09	7.05867e-07	down	yes
35618	0	chr10	-	125788586	125823201	ENST00000649536	10	1279	ENSG00000188690	UROS	GO:0004852(uroporphyrinogen-III synthase activity);GO:0005542(folic acid binding);GO:0005739(mitochondrion);GO:0005829(cytosol);GO:0006779(porphyrin-containing compound biosynthetic process);GO:0006780(uroporphyrinogen III biosynthetic process);GO:0006782(protoporphyrinogen IX biosynthetic process);GO:0006783(heme biosynthetic process);GO:0016829(lyase activity);GO:0033014(tetrapyrrole biosynthet…	00860(Porphyrin and chlorophyll metabolism)	K01719	EC:4.2.1.75	uroporphyrinogen III synthase [Source:HGNC Symbol;Acc:HGNC:12592]	protein_coding	0	0	0	0.446362	0.521165	0.708004	0.000179048	-12.4474	1.64463e-08	3.56444e-06	down	yes
45540	0	chr11	+	78188823	78214138	ENST00000530535	3	2125	ENSG00000118369	USP35	GO:0004197(cysteine-type endopeptidase activity);GO:0004843(thiol-dependent ubiquitin-specific protease activity);GO:0005634(nucleus);GO:0005829(cytosol);GO:0006508(proteolysis);GO:0006511(ubiquitin-dependent protein catabolic process);GO:0008233(peptidase activity);GO:0008234(cysteine-type peptidase activity);GO:0016579(protein deubiquitination);GO:0016787(hydrolase activity);GO:0036459(thiol-de…	NA	K11854	EC:3.4.19.12	ubiquitin specific peptidase 35 [Source:HGNC Symbol;Acc:HGNC:20061]	processed_transcript	0	0	0	0.737015	0.439073	0.391739	0.000191348	-12.3515	7.64634e-10	4.50143e-07	down	yes
132170	0	chr2	+	85616290	85645274	ENST00000493829	11	1660	ENSG00000168883	USP39	GO:0000245(spliceosomal complex assembly);GO:0000398(mRNA splicing, via spliceosome);GO:0005515(protein binding);GO:0005634(nucleus);GO:0005654(nucleoplasm);GO:0005681(spliceosomal complex);GO:0006397(mRNA processing);GO:0007049(cell cycle);GO:0008270(zinc ion binding);GO:0008380(RNA splicing);GO:0016579(protein deubiquitination);GO:0036459(thiol-dependent ubiquitinyl hydrolase activity);GO:00465…	03040(Spliceosome)	K12847	NA	ubiquitin specific peptidase 39 [Source:HGNC Symbol;Acc:HGNC:20071]	retained_intron	1.02916	0.449184	1.39375	7.76327	4.30092	2.54175	0.196638	-2.34638	0.000375304	0.030203	down	yes
7134	0	X	+	156021328	156025663	ENST00000461007	2	4244	ENSG00000182484	WASH6P	NA	NA	NA	NA	WASP family homolog 6, pseudogene [Source:HGNC Symbol;Acc:HGNC:31685]	processed_transcript	0.045914	0.067278	0.121113	0.458716	0.533265	0.244742	0.189456	-2.40006	0.000216765	0.0187946	down	yes
59224	0	chr12	+	105107715	105169130	ENST00000550053	33	5819	ENSG00000136051	WASHC4	GO:0005654(nucleoplasm);GO:0005768(endosome);GO:0005769(early endosome);GO:0007032(endosome organization);GO:0015031(protein transport);GO:0016197(endosomal transport);GO:0031083(BLOC-1 complex);GO:0071203(WASH complex)	04144(Endocytosis)	K18465	NA	WASH complex subunit 4 [Source:HGNC Symbol;Acc:HGNC:29174]	nonsense_mediated_decay	0	0	0.003303	1.22398	2.7424	2.32363	0.000525118	-10.8951	2.13034e-15	1.18996e-11	down	yes
127372	0	chr2	-	19910263	19990105	ENST00000281405	27	6898	ENSG00000118965	WDR35	GO:0005515(protein binding);GO:0005737(cytoplasm);GO:0005813(centrosome);GO:0005815(microtubule organizing center);GO:0005856(cytoskeleton);GO:0005929(cilium);GO:0005930(axoneme);GO:0009636(response to toxic substance);GO:0010629(negative regulation of gene expression);GO:0030030(cell projection organization);GO:0030991(intraciliary transport particle A);GO:0032496(response to lipopolysaccharide)…	NA	K19674	NA	WD repeat domain 35 [Source:HGNC Symbol;Acc:HGNC:29250]	protein_coding	0	0	0	0.751365	0.314444	0.493549	0.000192387	-12.3437	6.14987e-13	1.71759e-09	down	yes
60437	0	chr12	-	118032694	118061211	ENST00000544233	7	2503	ENSG00000176871	WSB2	GO:0005515(protein binding);GO:0005829(cytosol);GO:0016567(protein ubiquitination);GO:0035556(intracellular signal transduction);GO:0043687(post-translational protein modification)	NA	K10342	NA	WD repeat and SOCS box containing 2 [Source:HGNC Symbol;Acc:HGNC:19222]	protein_coding	0.242762	0.366013	0.379194	6.48785	5.09366	1.30736	0.0766529	-3.70552	2.2364e-06	0.000257326	down	yes
60440	0	chr12	-	118034196	118052604	ENST00000535496	8	1328	ENSG00000176871	WSB2	GO:0005515(protein binding);GO:0005829(cytosol);GO:0016567(protein ubiquitination);GO:0035556(intracellular signal transduction);GO:0043687(post-translational protein modification)	NA	K10342	NA	WD repeat and SOCS box containing 2 [Source:HGNC Symbol;Acc:HGNC:19222]	protein_coding	0.482696	0.564648	1.36336	9.28043	10.4762	1.74558	0.112114	-3.15696	0.000336278	0.0276047	down	yes
45084	0	chr11	-	74842968	74949116	ENST00000527087	15	2505	ENSG00000166435	XRRA1	GO:0003674(molecular_function);GO:0005515(protein binding);GO:0005634(nucleus);GO:0005654(nucleoplasm);GO:0005737(cytoplasm);GO:0010165(response to X-ray);GO:0016604(nuclear body)	NA	NA	NA	X-ray radiation resistance associated 1 [Source:HGNC Symbol;Acc:HGNC:18868]	protein_coding	0	0	0.014219	0.157717	0.229386	0.350896	0.019267	-5.69773	2.91807e-05	0.00297587	down	yes
5152	0	X	+	120250812	120258398	ENST00000557385	3	5253	ENSG00000177485	ZBTB33	GO:0000790(nuclear chromatin);GO:0000978(RNA polymerase II cis-regulatory region sequence-specific DNA binding);GO:0000981(DNA-binding transcription factor activity, RNA polymerase II-specific);GO:0003676(nucleic acid binding);GO:0003677(DNA binding);GO:0005515(protein binding);GO:0005634(nucleus);GO:0005654(nucleoplasm);GO:0005730(nucleolus);GO:0005737(cytoplasm);GO:0005829(cytosol);GO:0005886(p…	NA	K10507	NA	zinc finger and BTB domain containing 33 [Source:HGNC Symbol;Acc:HGNC:16682]	protein_coding	0.075741	0.006194	0.038266	0.996335	1.46924	0.77282	0.0371175	-4.75176	6.30871e-09	1.8955e-06	down	yes
30062	0	chr10	+	31319172	31529813	ENST00000361642	9	5990	ENSG00000148516	ZEB1	GO:0000122(negative regulation of transcription by RNA polymerase II);GO:0000790(nuclear chromatin);GO:0000981(DNA-binding transcription factor activity, RNA polymerase II-specific);GO:0001227(DNA-binding transcription repressor activity, RNA polymerase II-specific);GO:0003676(nucleic acid binding);GO:0003677(DNA binding);GO:0003682(chromatin binding);GO:0003700(DNA-binding transcription factor a…	05202(Transcriptional misregulation in cancer);05206(MicroRNAs in cancer);05215(Prostate cancer)	K09299	NA	zinc finger E-box binding homeobox 1 [Source:HGNC Symbol;Acc:HGNC:11642]	protein_coding	0	0	0	0.033604	0.107893	0.076975	0.00137317	-9.50827	3.63897e-06	0.000409132	down	yes
1041	0	X	+	24149724	24216255	ENST00000379188	9	7513	ENSG00000005889	ZFX	GO:0000981(DNA-binding transcription factor activity, RNA polymerase II-specific);GO:0003676(nucleic acid binding);GO:0003677(DNA binding);GO:0005634(nucleus);GO:0005654(nucleoplasm);GO:0005730(nucleolus);GO:0006355(regulation of transcription, DNA-templated);GO:0006357(regulation of transcription by RNA polymerase II);GO:0046872(metal ion binding)	NA	NA	NA	zinc finger protein X-linked [Source:HGNC Symbol;Acc:HGNC:12869]	protein_coding	0.021028	0.06921	0.012811	0.209045	2.66099	2.69716	0.01851	-5.75555	5.30529e-06	0.000591071	down	yes
146721	0	chr20	-	47210441	47356699	ENST00000352431	22	3832	ENSG00000101040	ZMYND8	GO:0003714(transcription corepressor activity);GO:0005515(protein binding);GO:0005634(nucleus);GO:0005654(nucleoplasm);GO:0005737(cytoplasm);GO:0005794(Golgi apparatus);GO:0006355(regulation of transcription, DNA-templated);GO:0008270(zinc ion binding);GO:0019904(protein domain specific binding);GO:0030336(negative regulation of cell migration);GO:0035064(methylated histone binding);GO:0043197(de…	NA	NA	NA	zinc finger MYND-type containing 8 [Source:HGNC Symbol;Acc:HGNC:9397]	protein_coding	0.093827	0.093733	0.054084	0.536281	0.281954	0.370238	0.203323	-2.29815	0.000199896	0.0175086	down	yes
62304	0	chr12	+	133130627	133156968	ENST00000426665	5	2169	ENSG00000256223	ZNF10	GO:0003676(nucleic acid binding);GO:0003677(DNA binding);GO:0003700(DNA-binding transcription factor activity);GO:0005515(protein binding);GO:0005634(nucleus);GO:0006355(regulation of transcription, DNA-templated);GO:0032991(protein-containing complex);GO:0043565(sequence-specific DNA binding);GO:0046872(metal ion binding)	05168(Herpes simplex virus 1 infection)	K09228	NA	zinc finger protein 10 [Source:HGNC Symbol;Acc:HGNC:12879]	protein_coding	0	0	0	0.023406	0.197651	0.412549	0.00047348	-11.0444	0.000204533	0.0178105	down	yes
143985	0	chr20	+	18288283	18316994	ENST00000401790	5	2642	ENSG00000125846	ZNF133	GO:0000122(negative regulation of transcription by RNA polymerase II);GO:0003676(nucleic acid binding);GO:0003677(DNA binding);GO:0003700(DNA-binding transcription factor activity);GO:0005515(protein binding);GO:0005634(nucleus);GO:0006355(regulation of transcription, DNA-templated);GO:0043565(sequence-specific DNA binding);GO:0046872(metal ion binding)	05168(Herpes simplex virus 1 infection)	K09228	NA	zinc finger protein 133 [Source:HGNC Symbol;Acc:HGNC:12917]	protein_coding	0	0	0	0.348513	1.87951	0.30366	0.000118498	-13.0428	5.79183e-08	8.08796e-06	down	yes
121745	0	chr19	+	44002976	44013849	ENST00000585568	5	4085	ENSG00000159882	ZNF230	GO:0003676(nucleic acid binding);GO:0003677(DNA binding);GO:0005515(protein binding);GO:0005634(nucleus);GO:0006355(regulation of transcription, DNA-templated);GO:0046872(metal ion binding)	05168(Herpes simplex virus 1 infection)	K09228	NA	zinc finger protein 230 [Source:HGNC Symbol;Acc:HGNC:13024]	nonsense_mediated_decay	0	0	0	0.043178	0.351934	0.015609	0.000730423	-10.419	0.000291286	0.0244336	down	yes
119076	0	chr19	+	34926903	34945170	ENST00000439785	5	2651	ENSG00000168661	ZNF30	GO:0003676(nucleic acid binding);GO:0003677(DNA binding);GO:0005634(nucleus);GO:0006355(regulation of transcription, DNA-templated);GO:0046872(metal ion binding)	05168(Herpes simplex virus 1 infection)	K09228	NA	zinc finger protein 30 [Source:HGNC Symbol;Acc:HGNC:13090]	protein_coding	0	0	0.002593	0.731286	0.006757	0.318467	0.00245431	-8.67047	0.000259285	0.0220199	down	yes
125384	0	chr19	+	56140951	56147128	ENST00000588358	3	642	ENSG00000167685	ZNF444	GO:0003676(nucleic acid binding);GO:0003677(DNA binding);GO:0003700(DNA-binding transcription factor activity);GO:0005634(nucleus);GO:0006355(regulation of transcription, DNA-templated);GO:0046872(metal ion binding);GO:1990837(sequence-specific double-stranded DNA binding)	NA	K09230	NA	zinc finger protein 444 [Source:HGNC Symbol;Acc:HGNC:16052]	protein_coding	0	0	0	0.274645	0.216368	0.307297	0.000375794	-11.3778	0.000107673	0.0101159	down	yes
119986	0	chr19	+	37371181	37393066	ENST00000356178	5	5333	ENSG00000189164	ZNF527	GO:0003676(nucleic acid binding);GO:0003677(DNA binding);GO:0005634(nucleus);GO:0006355(regulation of transcription, DNA-templated);GO:0046872(metal ion binding)	05168(Herpes simplex virus 1 infection)	K09228	NA	zinc finger protein 527 [Source:HGNC Symbol;Acc:HGNC:29385]	nonsense_mediated_decay	0.103939	0.074561	0.056472	0.41857	0.311998	0.256911	0.237951	-2.07126	7.92362e-05	0.00761901	down	yes
168083	0	chr3	+	179328294	179334422	ENST00000621687	4	1458	ENSG00000121864	ZNF639	GO:0000976(transcription regulatory region sequence-specific DNA binding);GO:0000978(RNA polymerase II cis-regulatory region sequence-specific DNA binding);GO:0001228(DNA-binding transcription activator activity, RNA polymerase II-specific);GO:0003676(nucleic acid binding);GO:0003677(DNA binding);GO:0003700(DNA-binding transcription factor activity);GO:0005515(protein binding);GO:0005634(nucleus)…	NA	NA	NA	zinc finger protein 639 [Source:HGNC Symbol;Acc:HGNC:30950]	protein_coding	1.09359	0.447885	1.19162	7.34882	5.78834	4.99899	0.150698	-2.73026	6.84781e-09	2.018e-06	down	yes
93985	0	chr16	+	89221076	89228714	ENST00000306502	5	2386	ENSG00000170100	ZNF778	GO:0003676(nucleic acid binding);GO:0003677(DNA binding);GO:0003700(DNA-binding transcription factor activity);GO:0005515(protein binding);GO:0005634(nucleus);GO:0006355(regulation of transcription, DNA-templated);GO:0043565(sequence-specific DNA binding);GO:0046872(metal ion binding)	05168(Herpes simplex virus 1 infection)	K09228	NA	zinc finger protein 778 [Source:HGNC Symbol;Acc:HGNC:26479]	protein_coding	0	0	0	0.153295	0.051494	0.130572	0.000894558	-10.1265	3.94202e-05	0.00395447	down	yes
205316	0	chr7	+	65373799	65401135	ENST00000357512	3	3124	ENSG00000146757	ZNF92	GO:0000978(RNA polymerase II cis-regulatory region sequence-specific DNA binding);GO:0003676(nucleic acid binding);GO:0003677(DNA binding);GO:0003700(DNA-binding transcription factor activity);GO:0005515(protein binding);GO:0005634(nucleus);GO:0006355(regulation of transcription, DNA-templated);GO:0008270(zinc ion binding);GO:0046872(metal ion binding)	NA	NA	NA	zinc finger protein 92 [Source:HGNC Symbol;Acc:HGNC:13168]	protein_coding	0	0	0	0.286555	0.365838	0.003994	0.000457047	-11.0954	0.000242732	0.020772	down	yes
211618	0	chr7	+	151028450	151034599	ENST00000466956	4	574	ENSG00000197150	ABCB8	GO:0000166(nucleotide binding);GO:0005515(protein binding);GO:0005524(ATP binding);GO:0005654(nucleoplasm);GO:0005730(nucleolus);GO:0005739(mitochondrion);GO:0005743(mitochondrial inner membrane);GO:0006811(ion transport);GO:0006813(potassium ion transport);GO:0016020(membrane);GO:0016021(integral component of membrane);GO:0016887(ATPase activity);GO:0031966(mitochondrial membrane);GO:0042626(ATP…	02010(ABC transporters)	K05655	NA	ATP binding cassette subfamily B member 8 [Source:HGNC Symbol;Acc:HGNC:49]	processed_transcript	0.420199	0.29318	0.139589	0	0	0	2843.23	11.4733	0.0001991	0.0174638	up	yes
209016	0	chr7	+	112618079	112772434	ENST00000662309	11	1687	ENSG00000223646	AC002463	NA	NA	NA	NA	novel transcript	lncRNA	0.110183	0.070638	0.109907	0	0	0	969.093	9.92049	4.92141e-05	0.00487723	up	yes
132376	0	chr2	+	86604007	86618766	ENST00000426549	2	1948	ENSG00000228363	AC015971	NA	NA	NA	NA	novel transcript	lncRNA	0.072134	0.178114	0.083526	0	0	0	1112.58	10.1197	5.84817e-05	0.00574931	up	yes
214085	0	chr8	-	25179113	25184234	ENST00000653303	2	1649	ENSG00000287185	AC041005	NA	NA	NA	NA	novel transcript	lncRNA	0.205555	0.102627	0.079884	0	0	0	1293.55	10.3371	3.29816e-05	0.00333033	up	yes
61760	0	chr12	+	127146535	127151330	ENST00000667353	3	1278	ENSG00000286791	AC079949	NA	NA	NA	NA	novel transcript	lncRNA	0.055335	0.070581	0.198447	0	0	0	1081.21	10.0784	0.000645502	0.0480459	up	yes
88254	0	chr16	+	30053090	30070420	ENST00000338110	14	2390	ENSG00000285043	AC093512	GO:0003824(catalytic activity);GO:0004332(fructose-bisphosphate aldolase activity);GO:0005829(cytosol);GO:0006096(glycolytic process);GO:0016020(membrane);GO:0016021(integral component of membrane);GO:0016829(lyase activity)	NA	NA	NA	uncharaterized LOC112694756 [Source:NCBI gene (formerly Entrezgene);Acc:112694756]	protein_coding	12.6056	21.2195	21.2469	7e-06	1.2e-05	0.006188	8872.57	13.1151	1.5918e-33	9.78056e-29	up	yes
99219	0	chr17	-	31090787	31095450	ENST00000583377	3	492	ENSG00000264107	AC138207	NA	NA	NA	NA	novel transcript, antisense to NF1	lncRNA	0.457102	1.21169	0.456856	0	0	0	7085.51	12.7907	8.73716e-06	0.000952691	up	yes
19590	0	chr1	+	148458814	148459869	ENST00000638752	1	1056	ENSG00000280649	AC245100	NA	NA	NA	NA	TEC	TEC	0.946964	0.720168	0.732126	0.25481	0.225589	0.116966	4.0164	2.0059	7.23934e-05	0.00699387	up	yes
29819	0	chr10	-	27195217	27242130	ENST00000375905	13	3848	ENSG00000107897	ACBD5	GO:0000062(fatty-acyl-CoA binding);GO:0003674(molecular_function);GO:0005654(nucleoplasm);GO:0005777(peroxisome);GO:0005778(peroxisomal membrane);GO:0006914(autophagy);GO:0008289(lipid binding);GO:0009062(fatty acid catabolic process);GO:0016020(membrane);GO:0016021(integral component of membrane);GO:0030242(autophagy of peroxisome)	NA	NA	NA	acyl-CoA binding domain containing 5 [Source:HGNC Symbol;Acc:HGNC:23338]	protein_coding	0.504174	0.394615	0.003477	0	0	0	3007.55	11.5544	9.35176e-05	0.00888186	up	yes
33085	0	chr10	-	88935074	88952773	ENST00000224784	9	1349	ENSG00000107796	ACTA2	GO:0000166(nucleotide binding);GO:0005524(ATP binding);GO:0005615(extracellular space);GO:0005737(cytoplasm);GO:0005829(cytosol);GO:0005856(cytoskeleton);GO:0005869(dynactin complex);GO:0006936(muscle contraction);GO:0008217(regulation of blood pressure);GO:0009615(response to virus);GO:0010628(positive regulation of gene expression);GO:0014829(vascular smooth muscle contraction);GO:0015629(actin…	04270(Vascular smooth muscle contraction);04371(Apelin signaling pathway);04926(Relaxin signaling pathway)	NA	NA	actin alpha 2, smooth muscle [Source:HGNC Symbol;Acc:HGNC:130]	protein_coding	3.53326	3.45434	3.79445	1.37987	1.6946	1.51842	2.34755	1.23116	6.94535e-05	0.00672042	up	yes
89509	0	chr16	+	50266551	50318135	ENST00000673801	26	6271	ENSG00000121281	ADCY7	GO:0000166(nucleotide binding);GO:0002819(regulation of adaptive immune response);GO:0003091(renal water homeostasis);GO:0004016(adenylate cyclase activity);GO:0005524(ATP binding);GO:0005886(plasma membrane);GO:0005887(integral component of plasma membrane);GO:0006171(cAMP biosynthetic process);GO:0007186(G protein-coupled receptor signaling pathway);GO:0007189(adenylate cyclase-activating G pro…	00230(Purine metabolism);01522(Endocrine resistance);04015(Rap1 signaling pathway);04020(Calcium signaling pathway);04022(cGMP-PKG signaling pathway);04024(cAMP signaling pathway);04062(Chemokine signaling pathway);04072(Phospholipase D signaling pathway);04114(Oocyte meiosis);04211(Longevity regulating pathway);04213(Longevity regulating pathway - multiple species);04261(Adrenergic signaling in …	NA	NA	adenylate cyclase 7 [Source:HGNC Symbol;Acc:HGNC:238]	protein_coding	2.56908	2.61301	0.704638	0.001952	0.000262	0.00045	2209.73	11.1097	3.81477e-17	2.75756e-13	up	yes
201155	0	chr6	+	167827635	167970232	ENST00000366806	33	5962	ENSG00000130396	AFDN	GO:0005515(protein binding);GO:0005654(nucleoplasm);GO:0005737(cytoplasm);GO:0005829(cytosol);GO:0005886(plasma membrane);GO:0005911(cell-cell junction);GO:0005912(adherens junction);GO:0007155(cell adhesion);GO:0007165(signal transduction);GO:0007267(cell-cell signaling);GO:0008022(protein C-terminus binding);GO:0010628(positive regulation of gene expression);GO:0016607(nuclear speck);GO:0017016…	04014(Ras signaling pathway);04015(Rap1 signaling pathway);04024(cAMP signaling pathway);04520(Adherens junction);04530(Tight junction);04670(Leukocyte transendothelial migration)	K05702	NA	afadin, adherens junction formation factor [Source:HGNC Symbol;Acc:HGNC:7137]	protein_coding	1.10674	0.800788	1.86873	0	0	0	12587.5	13.6197	2.23565e-17	2.11333e-13	up	yes
94384	0	chr16	+	89972593	89996623	ENST00000457926	10	2919	ENSG00000223959	AFG3L1P	NA	NA	NA	NA	AFG3 like matrix AAA peptidase subunit 1, pseudogene [Source:HGNC Symbol;Acc:HGNC:314]	processed_transcript	0.658116	1.00116	0.815898	0	0	0	8250.58	13.0103	5.37282e-13	1.57202e-09	up	yes
193582	0	chr6	-	31686962	31714072	ENST00000461287	22	2332	ENSG00000204422	AL662899	NA	NA	NA	NA	novel transcript	nonsense_mediated_decay	0.040367	0.065902	0.206797	0	0	0	1043.55	10.0273	0.00010027	0.00946376	up	yes
419	0	X	+	11293413	11300761	ENST00000380712	7	835	ENSG00000125363	AMELX	GO:0001649(osteoblast differentiation);GO:0001837(epithelial to mesenchymal transition);GO:0002062(chondrocyte differentiation);GO:0005515(protein binding);GO:0005576(extracellular region);GO:0005737(cytoplasm);GO:0005788(endoplasmic reticulum lumen);GO:0005794(Golgi apparatus);GO:0007155(cell adhesion);GO:0007165(signal transduction);GO:0007275(multicellular organism development);GO:0007584(resp…	NA	NA	NA	amelogenin X-linked [Source:HGNC Symbol;Acc:HGNC:461]	protein_coding	0.141996	0.135281	0.131469	0	0	0	1362.49	10.412	0.000402232	0.032076	up	yes
17972	0	chr1	+	109619813	109632053	ENST00000667949	19	4107	ENSG00000116337	AMPD2	GO:0003876(AMP deaminase activity);GO:0005515(protein binding);GO:0005829(cytosol);GO:0006188(IMP biosynthetic process);GO:0009117(nucleotide metabolic process);GO:0009168(purine ribonucleoside monophosphate biosynthetic process);GO:0016787(hydrolase activity);GO:0019239(deaminase activity);GO:0032264(IMP salvage);GO:0043101(purine-containing compound salvage);GO:0046033(AMP metabolic process);GO…	00230(Purine metabolism)	NA	NA	adenosine monophosphate deaminase 2 [Source:HGNC Symbol;Acc:HGNC:469]	protein_coding	1.84319	0.722226	0.266567	0	0	0	9439.93	13.2046	2.51133e-10	1.97376e-07	up	yes
215246	0	chr8	-	41655375	41693929	ENST00000645531	14	2012	ENSG00000029534	ANK1	GO:0005198(structural molecule activity);GO:0005200(structural constituent of cytoskeleton);GO:0005515(protein binding);GO:0005634(nucleus);GO:0005737(cytoplasm);GO:0005829(cytosol);GO:0005856(cytoskeleton);GO:0005886(plasma membrane);GO:0006887(exocytosis);GO:0006888(endoplasmic reticulum to Golgi vesicle-mediated transport);GO:0007010(cytoskeleton organization);GO:0007165(signal transduction);G…	05205(Proteoglycans in cancer)	NA	NA	ankyrin 1 [Source:HGNC Symbol;Acc:HGNC:492]	protein_coding	0.271583	0.079496	0.086007	0	0	0.001584	275.938	8.1082	8.87022e-05	0.00844988	up	yes
93997	0	chr16	-	89283333	89418305	ENST00000642443	6	2915	ENSG00000167522	ANKRD11	GO:0001701(in utero embryonic development);GO:0001894(tissue homeostasis);GO:0005515(protein binding);GO:0005634(nucleus);GO:0005654(nucleoplasm);GO:0005829(cytosol);GO:0005886(plasma membrane);GO:0009653(anatomical structure morphogenesis);GO:0035264(multicellular organism growth);GO:0042475(odontogenesis of dentin-containing tooth);GO:0042802(identical protein binding);GO:0048705(skeletal syste…	NA	K21436	NA	ankyrin repeat domain 11 [Source:HGNC Symbol;Acc:HGNC:21316]	protein_coding	0.424729	0.615701	0.975548	0	0	0	6719.93	12.7142	7.79616e-12	1.40889e-08	up	yes
218751	0	chr8	+	102656464	102687118	ENST00000640504	5	2130	ENSG00000283959	AP002851	NA	NA	NA	NA	novel transcript	lncRNA	0.119342	0.054393	0.14968	0	0	0	1078.05	10.0742	1.44728e-05	0.0015332	up	yes
107525	0	chr17	+	81977634	82017404	ENST00000580534	15	1776	ENSG00000169696	ASPSCR1	GO:0005515(protein binding);GO:0005634(nucleus);GO:0005654(nucleoplasm);GO:0005737(cytoplasm);GO:0005829(cytosol);GO:0005886(plasma membrane);GO:0006886(intracellular protein transport);GO:0009898(cytoplasmic side of plasma membrane);GO:0012505(endomembrane system);GO:0012506(vesicle membrane);GO:0016020(membrane);GO:0019898(extrinsic component of membrane);GO:0031401(positive regulation of prote…	05202(Transcriptional misregulation in cancer)	K15627	NA	ASPSCR1 tether for SLC2A4, UBX domain containing [Source:HGNC Symbol;Acc:HGNC:13825]	protein_coding	0.166212	1.1349	0.164933	0	0	0	4886.81	12.2547	5.72493e-06	0.000634946	up	yes
144930	0	chr20	+	32358344	32439318	ENST00000613218	12	7038	ENSG00000171456	ASXL1	GO:0000790(nuclear chromatin);GO:0000902(cell morphogenesis);GO:0003007(heart morphogenesis);GO:0003677(DNA binding);GO:0003682(chromatin binding);GO:0003713(transcription coactivator activity);GO:0005515(protein binding);GO:0005634(nucleus);GO:0005654(nucleoplasm);GO:0006325(chromatin organization);GO:0006351(transcription, DNA-templated);GO:0006355(regulation of transcription, DNA-templated);GO…	NA	K11471	NA	ASXL transcriptional regulator 1 [Source:HGNC Symbol;Acc:HGNC:18318]	protein_coding	0.028457	1.94469	0.793308	0.002663	0	0.022471	110.068	6.78225	0.000170175	0.0151538	up	yes
165304	0	chr3	+	130932044	131016684	ENST00000504612	26	3148	ENSG00000017260	ATP2C1	GO:0000139(Golgi membrane);GO:0000166(nucleotide binding);GO:0005388(calcium transmembrane transporter activity, phosphorylative mechanism);GO:0005524(ATP binding);GO:0005783(endoplasmic reticulum);GO:0005794(Golgi apparatus);GO:0005802(trans-Golgi network);GO:0005886(plasma membrane);GO:0006811(ion transport);GO:0006816(calcium ion transport);GO:0006828(manganese ion transport);GO:0006874(cellul…	NA	K01537	EC:7.2.2.10	ATPase secretory pathway Ca2+ transporting 1 [Source:HGNC Symbol;Acc:HGNC:13211]	protein_coding	0.581554	5.60554	4.7156	0.086717	0.103578	0.449437	17.0426	4.09107	0.000387873	0.031072	up	yes
3784	0	X	-	77505713	77634251	ENST00000675732	18	5847	ENSG00000085224	ATRX	GO:0000166(nucleotide binding);GO:0000212(meiotic spindle organization);GO:0000228(nuclear chromosome);GO:0000780(condensed nuclear chromosome, centromeric region);GO:0000781(chromosome, telomeric region);GO:0000784(nuclear chromosome, telomeric region);GO:0000792(heterochromatin);GO:0003677(DNA binding);GO:0003678(DNA helicase activity);GO:0003682(chromatin binding);GO:0004386(helicase activity)…	NA	NA	NA	ATRX chromatin remodeler [Source:HGNC Symbol;Acc:HGNC:886]	protein_coding	0.753279	1.1573	1.9185	0.217104	0.205237	0.069444	7.78609	2.9609	9.66056e-06	0.00104595	up	yes
59929	0	chr12	+	111599498	111600256	ENST00000547021	2	485	ENSG00000258099	ATXN2-AS	NA	NA	NA	NA	ATXN2 antisense RNA [Source:HGNC Symbol;Acc:HGNC:51838]	lncRNA	0.38121	0.94416	0.331604	0	0	0	5523.25	12.4313	2.82803e-05	0.00289212	up	yes
147216	0	chr20	-	56369390	56392215	ENST00000395911	10	2145	ENSG00000087586	AURKA	GO:0000086(G2/M transition of mitotic cell cycle);GO:0000166(nucleotide binding);GO:0000212(meiotic spindle organization);GO:0000226(microtubule cytoskeleton organization);GO:0000278(mitotic cell cycle);GO:0000780(condensed nuclear chromosome, centromeric region);GO:0000922(spindle pole);GO:0004672(protein kinase activity);GO:0004674(protein serine/threonine kinase activity);GO:0004712(protein se…	04114(Oocyte meiosis);04914(Progesterone-mediated oocyte maturation)	K11481	EC:2.7.11.1	aurora kinase A [Source:HGNC Symbol;Acc:HGNC:11393]	protein_coding	1.50385	1.31239	4.11505	0	0	0	23104.3	14.4959	1.17205e-13	4.50091e-10	up	yes
190113	0	chr5	+	177600162	177609707	ENST00000505433	6	1064	ENSG00000027847	B4GALT7	GO:0000139(Golgi membrane);GO:0003831(beta-N-acetylglucosaminylglycopeptide beta-1,4-galactosyltransferase activity);GO:0005515(protein binding);GO:0005794(Golgi apparatus);GO:0005975(carbohydrate metabolic process);GO:0006024(glycosaminoglycan biosynthetic process);GO:0006029(proteoglycan metabolic process);GO:0006464(cellular protein modification process);GO:0006486(protein glycosylation);GO:00…	00532(Glycosaminoglycan biosynthesis - chondroitin sulfate / dermatan sulfate);00534(Glycosaminoglycan biosynthesis - heparan sulfate / heparin)	NA	NA	beta-1,4-galactosyltransferase 7 [Source:HGNC Symbol;Acc:HGNC:930]	nonsense_mediated_decay	1.49614	8.96659	2.86128	0	0	0	44413.4	15.4387	2.88664e-10	2.16299e-07	up	yes
205676	0	chr7	-	73536356	73557690	ENST00000223368	6	1663	ENSG00000106635	BCL7B	GO:0003779(actin binding);GO:0005515(protein binding);GO:0005575(cellular_component);GO:0006915(apoptotic process);GO:0008150(biological_process);GO:0016055(Wnt signaling pathway);GO:0030154(cell differentiation)	NA	NA	NA	BAF chromatin remodeling complex subunit BCL7B [Source:HGNC Symbol;Acc:HGNC:1005]	protein_coding	11.9701	11.0797	10.8059	4.8041	5.89779	5.19308	2.12996	1.09083	0.000368211	0.0297882	up	yes
140531	0	chr2	+	218659737	218663443	ENST00000412366	8	1430	ENSG00000074582	BCS1L	GO:0000166(nucleotide binding);GO:0005515(protein binding);GO:0005524(ATP binding);GO:0005739(mitochondrion);GO:0005743(mitochondrial inner membrane);GO:0005750(mitochondrial respiratory chain complex III);GO:0007005(mitochondrion organization);GO:0016020(membrane);GO:0016021(integral component of membrane);GO:0032979(protein insertion into mitochondrial inner membrane from matrix);GO:0032981(mit…	NA	NA	NA	BCS1 homolog, ubiquinol-cytochrome c reductase complex chaperone [Source:HGNC Symbol;Acc:HGNC:1020]	protein_coding	0.287336	2.97562	0.772915	0.099791	0.069178	0.100428	14.9811	3.90508	0.000199697	0.0175036	up	yes
225443	0	chr9	-	92711363	92764833	ENST00000356884	7	6448	ENSG00000185963	BICD2	GO:0005515(protein binding);GO:0005634(nucleus);GO:0005635(nuclear envelope);GO:0005642(annulate lamellae);GO:0005643(nuclear pore);GO:0005737(cytoplasm);GO:0005794(Golgi apparatus);GO:0005813(centrosome);GO:0005829(cytosol);GO:0005856(cytoskeleton);GO:0005886(plasma membrane);GO:0006890(retrograde vesicle-mediated transport, Golgi to endoplasmic reticulum);GO:0007018(microtubule-based movement);…	NA	K18739	NA	BICD cargo adaptor 2 [Source:HGNC Symbol;Acc:HGNC:17208]	protein_coding	9.70896	7.97046	10.5705	4.08892	5.16196	3.19821	2.26923	1.18221	0.000105762	0.00996689	up	yes
122653	0	chr19	+	47608942	47679549	ENST00000594866	6	713	ENSG00000063169	BICRA	GO:0003713(transcription coactivator activity);GO:0005515(protein binding);GO:0005634(nucleus);GO:0016514(SWI/SNF complex);GO:0045893(positive regulation of transcription, DNA-templated)	NA	NA	NA	BRD4 interacting chromatin remodeling complex associated protein [Source:HGNC Symbol;Acc:HGNC:4332]	protein_coding	1.25609	0.927574	1.90988	0.391234	0.153578	0.100208	6.34639	2.66594	0.000115074	0.0107455	up	yes
76662	0	chr15	-	40087893	40106448	ENST00000397573	4	4545	ENSG00000104081	BMF	GO:0001669(acrosomal vesicle);GO:0001844(protein insertion into mitochondrial membrane involved in apoptotic signaling pathway);GO:0005515(protein binding);GO:0005741(mitochondrial outer membrane);GO:0005829(cytosol);GO:0005886(plasma membrane);GO:0006915(apoptotic process);GO:0010507(negative regulation of autophagy);GO:0016459(myosin complex);GO:0031334(positive regulation of protein-containing…	05206(MicroRNAs in cancer)	K17460	NA	Bcl2 modifying factor [Source:HGNC Symbol;Acc:HGNC:24132]	protein_coding	1.38555	0.192108	3.16099	0.004908	0.02989	0.052758	54.1213	5.75812	3.05245e-06	0.000346039	up	yes
113016	0	chr19	-	1474168	1479181	ENST00000586564	3	1265	ENSG00000119559	C19orf25	GO:0005515(protein binding)	NA	NA	NA	chromosome 19 open reading frame 25 [Source:HGNC Symbol;Acc:HGNC:26711]	protein_coding	0.387942	1.59852	0.731318	0.002722	0.016395	0.006678	105.361	6.71919	5.97318e-08	8.3223e-06	up	yes
123798	0	chr19	-	50798665	50802614	ENST00000596554	5	727	ENSG00000167747	C19orf48	NA	NA	NA	NA	chromosome 19 open reading frame 48 [Source:HGNC Symbol;Acc:HGNC:29667]	processed_transcript	2.43038	0.742313	2.34951	0.364958	0.344456	0.323981	5.34375	2.41785	6.90196e-05	0.00668897	up	yes
116192	0	chr19	-	13882389	13906107	ENST00000591586	8	1559	ENSG00000132016	C19orf57	GO:0003674(molecular_function);GO:0005515(protein binding);GO:0005575(cellular_component);GO:0007275(multicellular organism development)	NA	NA	NA	chromosome 19 open reading frame 57 [Source:HGNC Symbol;Acc:HGNC:28153]	protein_coding	0.516445	0.735221	0.897348	0.131903	0.138352	0.050141	6.70737	2.74575	6.60586e-06	0.000729357	up	yes
131571	0	chr2	-	74414178	74417717	ENST00000290390	4	2227	ENSG00000284308	C2orf81	GO:0005634(nucleus);GO:0006355(regulation of transcription, DNA-templated)	NA	NA	NA	chromosome 2 open reading frame 81 [Source:HGNC Symbol;Acc:HGNC:34350]	protein_coding	0.179226	0.032767	0.334883	0	0	0	1822.92	10.832	3.14427e-05	0.00318803	up	yes
132078	0	chr2	-	85394828	85414042	ENST00000409670	10	1183	ENSG00000042493	CAPG	GO:0001726(ruffle);GO:0003779(actin binding);GO:0005515(protein binding);GO:0005546(phosphatidylinositol-4,5-bisphosphate binding);GO:0005615(extracellular space);GO:0005634(nucleus);GO:0005654(nucleoplasm);GO:0005730(nucleolus);GO:0005737(cytoplasm);GO:0005814(centriole);GO:0007417(central nervous system development);GO:0008154(actin polymerization or depolymerization);GO:0008290(F-actin capping…	NA	NA	NA	capping actin protein, gelsolin like [Source:HGNC Symbol;Acc:HGNC:1474]	protein_coding	0.28296	0.144497	0.236264	0.026552	0.042755	0.042473	5.93774	2.56991	0.000629132	0.047087	up	yes
224296	0	chr9	+	68241989	68299965	ENST00000377344	16	1813	ENSG00000196873	CBWD3	GO:0000166(nucleotide binding);GO:0005515(protein binding);GO:0005524(ATP binding);GO:0005737(cytoplasm)	NA	NA	NA	COBW domain containing 3 [Source:HGNC Symbol;Acc:HGNC:18519]	nonsense_mediated_decay	0.968279	0.149916	0.414531	0.005078	0.046093	0	29.953	4.90463	0.000331705	0.0273022	up	yes
115471	0	chr19	+	11345301	11354944	ENST00000588790	13	1408	ENSG00000183401	CCDC159	NA	NA	NA	NA	coiled-coil domain containing 159 [Source:HGNC Symbol;Acc:HGNC:26996]	protein_coding	0.223987	0.269721	0.154586	0	0	0	2160.98	11.0775	3.0175e-06	0.000342393	up	yes
163737	0	chr3	-	112596797	112641143	ENST00000206423	8	12301	ENSG00000091986	CCDC80	GO:0001968(fibronectin binding);GO:0005539(glycosaminoglycan binding);GO:0005576(extracellular region);GO:0005604(basement membrane);GO:0005614(interstitial matrix);GO:0008201(heparin binding);GO:0009617(response to bacterium);GO:0010811(positive regulation of cell-substrate adhesion);GO:0016020(membrane);GO:0016021(integral component of membrane);GO:0030198(extracellular matrix organization);GO:…	NA	NA	NA	coiled-coil domain containing 80 [Source:HGNC Symbol;Acc:HGNC:30649]	protein_coding	0.970669	0.803345	1.03627	0.322998	0.425302	0.287723	2.71257	1.43966	1.57282e-06	0.000182856	up	yes
61429	0	chr12	-	123944270	123972831	ENST00000545037	3	559	ENSG00000119242	CCDC92	GO:0005515(protein binding);GO:0005654(nucleoplasm);GO:0005737(cytoplasm);GO:0005813(centrosome);GO:0005814(centriole);GO:0005856(cytoskeleton);GO:0042802(identical protein binding);GO:0043231(intracellular membrane-bounded organelle)	NA	K16452	NA	coiled-coil domain containing 92 [Source:HGNC Symbol;Acc:HGNC:29563]	protein_coding	0.367762	0.694887	0.494617	0.039433	0	0	39.4914	5.30347	0.00018683	0.016458	up	yes
199001	0	chr6	-	131948176	131951372	ENST00000367976	5	2338	ENSG00000118523	CCN2	GO:0001502(cartilage condensation);GO:0001503(ossification);GO:0001525(angiogenesis);GO:0001894(tissue homeostasis);GO:0001934(positive regulation of protein phosphorylation);GO:0001968(fibronectin binding);GO:0005178(integrin binding);GO:0005515(protein binding);GO:0005520(insulin-like growth factor binding);GO:0005576(extracellular region);GO:0005615(extracellular space);GO:0005801(cis-Golgi ne…	04371(Apelin signaling pathway);04390(Hippo signaling pathway)	NA	NA	cellular communication network factor 2 [Source:HGNC Symbol;Acc:HGNC:2500]	protein_coding	50.0532	44.8678	51.6114	22.2322	24.4336	24.6476	2.05477	1.03898	7.45788e-05	0.0071937	up	yes
114623	0	chr19	-	8302127	8308350	ENST00000537716	4	1119	ENSG00000167775	CD320	GO:0005509(calcium ion binding);GO:0005515(protein binding);GO:0005783(endoplasmic reticulum);GO:0005886(plasma membrane);GO:0005887(integral component of plasma membrane);GO:0007165(signal transduction);GO:0008083(growth factor activity);GO:0009235(cobalamin metabolic process);GO:0010008(endosome membrane);GO:0015420(ATPase-coupled vitamin B12 transmembrane transporter activity);GO:0015889(cobal…	NA	K06734	NA	CD320 molecule [Source:HGNC Symbol;Acc:HGNC:16692]	protein_coding	0.004403	4.04982	1.22479	0	0	0	17596.7	14.103	5.77982e-05	0.00569122	up	yes
50587	0	chr12	-	6848816	6851252	ENST00000229265	6	1047	ENSG00000111665	CDCA3	GO:0005515(protein binding);GO:0005737(cytoplasm);GO:0005829(cytosol);GO:0005912(adherens junction);GO:0007049(cell cycle);GO:0008150(biological_process);GO:0016567(protein ubiquitination);GO:0051301(cell division)	NA	NA	NA	cell division cycle associated 3 [Source:HGNC Symbol;Acc:HGNC:14624]	protein_coding	1.2541	9.56914	1.62077	0	0	0	41480	15.3401	6.16522e-09	1.86897e-06	up	yes
85492	0	chr16	-	4510669	4538773	ENST00000567695	6	2706	ENSG00000089486	CDIP1	GO:0003674(molecular_function);GO:0005515(protein binding);GO:0005634(nucleus);GO:0005764(lysosome);GO:0005765(lysosomal membrane);GO:0005768(endosome);GO:0006915(apoptotic process);GO:0010008(endosome membrane);GO:0016020(membrane);GO:0031902(late endosome membrane);GO:0033209(tumor necrosis factor-mediated signaling pathway);GO:0042771(intrinsic apoptotic signaling pathway in response to DNA da…	NA	NA	NA	cell death inducing p53 target 1 [Source:HGNC Symbol;Acc:HGNC:13234]	protein_coding	0.772964	0.021396	0.649589	0	0	0	4813.16	12.2328	6.69221e-06	0.000738228	up	yes
222649	0	chr9	-	21967753	21994624	ENST00000579755	3	1283	ENSG00000147889	CDKN2A	GO:0000082(G1/S transition of mitotic cell cycle);GO:0000209(protein polyubiquitination);GO:0001953(negative regulation of cell-matrix adhesion);GO:0003677(DNA binding);GO:0003723(RNA binding);GO:0004861(cyclin-dependent protein serine/threonine kinase inhibitor activity);GO:0005515(protein binding);GO:0005634(nucleus);GO:0005654(nucleoplasm);GO:0005730(nucleolus);GO:0005737(cytoplasm);GO:0005739…	01522(Endocrine resistance);01524(Platinum drug resistance);04110(Cell cycle);04115(p53 signaling pathway);04218(Cellular senescence);04934(Cushing syndrome);05163(Human cytomegalovirus infection);05166(Human T-cell leukemia virus 1 infection);05200(Pathways in cancer);05203(Viral carcinogenesis);05206(MicroRNAs in cancer);05212(Pancreatic cancer);05214(Glioma);05218(Melanoma);05219(Bladder cance…	NA	NA	cyclin dependent kinase inhibitor 2A [Source:HGNC Symbol;Acc:HGNC:1787]	protein_coding	0.073218	0.191242	0.158746	0	0	0	1410.69	10.4622	0.000103063	0.00971998	up	yes
121225	0	chr19	+	41708585	41729345	ENST00000398599	10	2451	ENSG00000105388	CEACAM5	GO:0005515(protein binding);GO:0005576(extracellular region);GO:0005886(plasma membrane);GO:0005887(integral component of plasma membrane);GO:0006915(apoptotic process);GO:0007155(cell adhesion);GO:0007156(homophilic cell adhesion via plasma membrane adhesion molecules);GO:0007157(heterophilic cell-cell adhesion via plasma membrane cell adhesion molecules);GO:0009986(cell surface);GO:0010832(nega…	NA	NA	NA	CEA cell adhesion molecule 5 [Source:HGNC Symbol;Acc:HGNC:1817]	protein_coding	0.107281	0.333246	2.04613	0	0	0	8288.85	13.017	7.35679e-07	8.73482e-05	up	yes
91418	0	chr16	-	67828165	67833896	ENST00000626059	12	1737	ENSG00000102901	CENPT	GO:0000278(mitotic cell cycle);GO:0000775(chromosome, centromeric region);GO:0000776(kinetochore);GO:0000777(condensed chromosome kinetochore);GO:0000778(condensed nuclear chromosome kinetochore);GO:0003677(DNA binding);GO:0005515(protein binding);GO:0005634(nucleus);GO:0005654(nucleoplasm);GO:0005694(chromosome);GO:0005829(cytosol);GO:0007049(cell cycle);GO:0007059(chromosome segregation);GO:001…	NA	K11512	NA	centromere protein T [Source:HGNC Symbol;Acc:HGNC:25787]	protein_coding	2.87803	4.07311	3.62241	0.505303	0.543175	0.967861	5.24393	2.39065	1.84073e-05	0.0019284	up	yes
58025	0	chr12	-	88049016	88142099	ENST00000674971	53	7761	ENSG00000198707	CEP290	GO:0000086(G2/M transition of mitotic cell cycle);GO:0000930(gamma-tubulin complex);GO:0005515(protein binding);GO:0005576(extracellular region);GO:0005634(nucleus);GO:0005737(cytoplasm);GO:0005813(centrosome);GO:0005814(centriole);GO:0005815(microtubule organizing center);GO:0005829(cytosol);GO:0005856(cytoskeleton);GO:0005929(cilium);GO:0010389(regulation of G2/M transition of mitotic cell cycl…	NA	K16533	NA	centrosomal protein 290 [Source:HGNC Symbol;Acc:HGNC:29021]	nonsense_mediated_decay	0.069594	0.480237	0.798252	0	0	0	4493.61	12.1337	4.56871e-09	1.53595e-06	up	yes
134734	0	chr2	-	121364119	121388076	ENST00000472776	5	1982	ENSG00000074054	CLASP1	GO:0000086(G2/M transition of mitotic cell cycle);GO:0000226(microtubule cytoskeleton organization);GO:0000775(chromosome, centromeric region);GO:0000776(kinetochore);GO:0000777(condensed chromosome kinetochore);GO:0001578(microtubule bundle formation);GO:0002162(dystroglycan binding);GO:0005515(protein binding);GO:0005694(chromosome);GO:0005737(cytoplasm);GO:0005794(Golgi apparatus);GO:0005813(c…	NA	K16578	NA	cytoplasmic linker associated protein 1 [Source:HGNC Symbol;Acc:HGNC:17088]	retained_intron	0.214255	0.271738	0.460805	0.09512	0.06956	0.052298	4.36357	2.12551	0.000389241	0.0311614	up	yes
112764	0	chr19	+	1030943	1037733	ENST00000566695	6	828	ENSG00000064666	CNN2	GO:0001725(stress fiber);GO:0003779(actin binding);GO:0005515(protein binding);GO:0005516(calmodulin binding);GO:0005576(extracellular region);GO:0005856(cytoskeleton);GO:0005911(cell-cell junction);GO:0005925(focal adhesion);GO:0007010(cytoskeleton organization);GO:0010628(positive regulation of gene expression);GO:0016020(membrane);GO:0030097(hemopoiesis);GO:0030336(negative regulation of cell …	NA	NA	NA	calponin 2 [Source:HGNC Symbol;Acc:HGNC:2156]	protein_coding	22.7217	10.5289	1.37176	0.444132	0.335129	1.11744	18.254	4.19014	0.000204647	0.0178105	up	yes
204124	0	chr7	-	43639247	43729541	ENST00000223336	6	927	ENSG00000106603	COA1	GO:0005739(mitochondrion);GO:0005743(mitochondrial inner membrane);GO:0005829(cytosol);GO:0016020(membrane);GO:0016021(integral component of membrane);GO:0031305(integral component of mitochondrial inner membrane);GO:0032981(mitochondrial respiratory chain complex I assembly);GO:0033617(mitochondrial respiratory chain complex IV assembly)	04714(Thermogenesis)	K18173	NA	cytochrome c oxidase assembly factor 1 homolog [Source:HGNC Symbol;Acc:HGNC:21868]	protein_coding	1.59967	2.68834	2.34902	0.291775	0.65396	0.599052	4.2964	2.10313	0.000512388	0.0395266	up	yes
66153	0	chr13	-	110148963	110307157	ENST00000375820	52	6540	ENSG00000187498	COL4A1	GO:0001525(angiogenesis);GO:0001569(branching involved in blood vessel morphogenesis);GO:0005201(extracellular matrix structural constituent);GO:0005515(protein binding);GO:0005576(extracellular region);GO:0005581(collagen trimer);GO:0005587(collagen type IV trimer);GO:0005604(basement membrane);GO:0005615(extracellular space);GO:0005788(endoplasmic reticulum lumen);GO:0007420(brain development);…	04151(PI3K-Akt signaling pathway);04510(Focal adhesion);04512(ECM-receptor interaction);04926(Relaxin signaling pathway);04933(AGE-RAGE signaling pathway in diabetic complications);04974(Protein digestion and absorption);05146(Amoebiasis);05165(Human papillomavirus infection);05200(Pathways in cancer);05222(Small cell lung cancer)	NA	NA	collagen type IV alpha 1 chain [Source:HGNC Symbol;Acc:HGNC:2202]	protein_coding	2.11854	1.16008	2.16934	0.388084	0.65546	0.569382	3.37769	1.75604	6.26713e-05	0.00614154	up	yes
4719	0	X	-	108155608	108438430	ENST00000394872	46	6750	ENSG00000197565	COL4A6	GO:0005201(extracellular matrix structural constituent);GO:0005576(extracellular region);GO:0005581(collagen trimer);GO:0005587(collagen type IV trimer);GO:0005604(basement membrane);GO:0005615(extracellular space);GO:0005788(endoplasmic reticulum lumen);GO:0007155(cell adhesion);GO:0016020(membrane);GO:0030020(extracellular matrix structural constituent conferring tensile strength);GO:0030198(ex…	04151(PI3K-Akt signaling pathway);04510(Focal adhesion);04512(ECM-receptor interaction);04926(Relaxin signaling pathway);04933(AGE-RAGE signaling pathway in diabetic complications);04974(Protein digestion and absorption);05146(Amoebiasis);05165(Human papillomavirus infection);05200(Pathways in cancer);05222(Small cell lung cancer)	NA	NA	collagen type IV alpha 6 chain [Source:HGNC Symbol;Acc:HGNC:2208]	protein_coding	1.59447	1.08752	1.76162	0.613072	0.505844	0.570682	2.62998	1.39505	1.86047e-06	0.000214876	up	yes
228687	0	chr9	+	134641803	134844843	ENST00000371817	66	8442	ENSG00000130635	COL5A1	GO:0001568(blood vessel development);GO:0003007(heart morphogenesis);GO:0005178(integrin binding);GO:0005201(extracellular matrix structural constituent);GO:0005515(protein binding);GO:0005576(extracellular region);GO:0005581(collagen trimer);GO:0005588(collagen type V trimer);GO:0005604(basement membrane);GO:0005615(extracellular space);GO:0005788(endoplasmic reticulum lumen);GO:0007155(cell adh…	04974(Protein digestion and absorption)	K19721	NA	collagen type V alpha 1 chain [Source:HGNC Symbol;Acc:HGNC:2209]	protein_coding	0.114155	0.161377	0.144401	0.045389	0.037099	0.038647	3.46665	1.79354	0.000113876	0.0106494	up	yes
50518	0	chr12	+	6724306	6730509	ENST00000538753	6	754	ENSG00000111652	COPS7A	GO:0000338(protein deneddylation);GO:0000715(nucleotide-excision repair, DNA damage recognition);GO:0005515(protein binding);GO:0005634(nucleus);GO:0005654(nucleoplasm);GO:0005737(cytoplasm);GO:0005829(cytosol);GO:0006283(transcription-coupled nucleotide-excision repair);GO:0008180(COP9 signalosome);GO:0010387(COP9 signalosome assembly);GO:0016032(viral process);GO:0043687(post-translational prot…	NA	K12180	NA	COP9 signalosome subunit 7A [Source:HGNC Symbol;Acc:HGNC:16758]	protein_coding	0.952059	0.212282	1.41315	0	0	0	8591.65	13.0687	8.51728e-07	0.000100932	up	yes
120935	0	chr19	-	40691530	40715073	ENST00000243583	14	2041	ENSG00000123815	COQ8B	GO:0000166(nucleotide binding);GO:0005524(ATP binding);GO:0005737(cytoplasm);GO:0005739(mitochondrion);GO:0005829(cytosol);GO:0005886(plasma membrane);GO:0006468(protein phosphorylation);GO:0006744(ubiquinone biosynthetic process);GO:0016020(membrane);GO:0016021(integral component of membrane);GO:0016301(kinase activity);GO:0016310(phosphorylation);GO:0016740(transferase activity);GO:0021692(cere…	NA	K08869	NA	coenzyme Q8B [Source:HGNC Symbol;Acc:HGNC:19041]	protein_coding	0.069096	7.41552	0.844485	0.009651	0.0034	0.014051	307.324	8.26362	8.96659e-07	0.000106052	up	yes
93411	0	chr16	+	84819991	84907112	ENST00000567845	15	2178	ENSG00000103196	CRISPLD2	GO:0005539(glycosaminoglycan binding);GO:0005576(extracellular region);GO:0005615(extracellular space);GO:0008201(heparin binding);GO:0030133(transport vesicle);GO:0030198(extracellular matrix organization);GO:0030324(lung development);GO:0031012(extracellular matrix);GO:0034774(secretory granule lumen);GO:0043312(neutrophil degranulation);GO:0060325(face morphogenesis);GO:0070062(extracellular e…	NA	NA	NA	cysteine rich secretory protein LCCL domain containing 2 [Source:HGNC Symbol;Acc:HGNC:25248]	protein_coding	0.8469	0.197477	0.216245	0.029331	0	0	42.9792	5.42557	0.000512101	0.0395266	up	yes
16095	0	chr1	-	74705972	74733022	ENST00000370871	8	1292	ENSG00000116791	CRYZ	GO:0003723(RNA binding);GO:0003730(mRNA 3'-UTR binding);GO:0003960(NADPH:quinone reductase activity);GO:0005737(cytoplasm);GO:0005829(cytosol);GO:0007601(visual perception);GO:0008270(zinc ion binding);GO:0016491(oxidoreductase activity);GO:0042178(xenobiotic catabolic process);GO:0042802(identical protein binding);GO:0051289(protein homotetramerization);GO:0055114(oxidation-reduction process);GO…	NA	NA	NA	crystallin zeta [Source:HGNC Symbol;Acc:HGNC:2419]	protein_coding	4.8002	6.67879	6.16633	1.87189	1.431	2.3914	3.09877	1.6317	0.000656314	0.0486738	up	yes
16096	0	chr1	-	74707105	74733061	ENST00000370870	8	888	ENSG00000116791	CRYZ	GO:0003723(RNA binding);GO:0003730(mRNA 3'-UTR binding);GO:0003960(NADPH:quinone reductase activity);GO:0005737(cytoplasm);GO:0005829(cytosol);GO:0007601(visual perception);GO:0008270(zinc ion binding);GO:0016491(oxidoreductase activity);GO:0042178(xenobiotic catabolic process);GO:0042802(identical protein binding);GO:0051289(protein homotetramerization);GO:0055114(oxidation-reduction process);GO…	NA	NA	NA	crystallin zeta [Source:HGNC Symbol;Acc:HGNC:2419]	protein_coding	0.203666	0.258616	0.421754	0.021628	0.01446	0.037365	12.0354	3.58921	0.00016099	0.0144246	up	yes
170751	0	chr4	-	1212182	1228284	ENST00000504092	6	920	ENSG00000159692	CTBP1	GO:0000122(negative regulation of transcription by RNA polymerase II);GO:0001226(RNA polymerase II transcription corepressor binding);GO:0003682(chromatin binding);GO:0003714(transcription corepressor activity);GO:0005515(protein binding);GO:0005634(nucleus);GO:0005654(nucleoplasm);GO:0005737(cytoplasm);GO:0006342(chromatin silencing);GO:0006468(protein phosphorylation);GO:0008022(protein C-termi…	04310(Wnt signaling pathway);04330(Notch signaling pathway);05200(Pathways in cancer);05220(Chronic myeloid leukemia)	NA	NA	C-terminal binding protein 1 [Source:HGNC Symbol;Acc:HGNC:2494]	protein_coding	0.199788	0.392552	0.430695	0	0	0	3410.12	11.7356	3.54655e-06	0.000399473	up	yes
15906	0	chr1	+	70411218	70439851	ENST00000411986	11	2044	ENSG00000116761	CTH	GO:0000098(sulfur amino acid catabolic process);GO:0003824(catalytic activity);GO:0004123(cystathionine gamma-lyase activity);GO:0005515(protein binding);GO:0005516(calmodulin binding);GO:0005737(cytoplasm);GO:0005829(cytosol);GO:0006534(cysteine metabolic process);GO:0008652(cellular amino acid biosynthetic process);GO:0016829(lyase activity);GO:0016846(carbon-sulfur lyase activity);GO:0018272(p…	00260(Glycine, serine and threonine metabolism);00270(Cysteine and methionine metabolism);00450(Selenocompound metabolism)	NA	NA	cystathionine gamma-lyase [Source:HGNC Symbol;Acc:HGNC:2501]	protein_coding	0.064354	0.121008	0.304847	0	0	0	1634.03	10.6742	2.07349e-05	0.00216487	up	yes
160371	0	chr3	+	49470132	49535618	ENST00000539901	3	5665	ENSG00000173402	DAG1	GO:0001618(virus receptor activity);GO:0001954(positive regulation of cell-matrix adhesion);GO:0002009(morphogenesis of an epithelium);GO:0002011(morphogenesis of an epithelial sheet);GO:0002162(dystroglycan binding);GO:0003779(actin binding);GO:0005509(calcium ion binding);GO:0005515(protein binding);GO:0005576(extracellular region);GO:0005604(basement membrane);GO:0005615(extracellular space);G…	04512(ECM-receptor interaction);05410(Hypertrophic cardiomyopathy (HCM));05412(Arrhythmogenic right ventricular cardiomyopathy (ARVC));05414(Dilated cardiomyopathy (DCM));05416(Viral myocarditis)	NA	NA	dystroglycan 1 [Source:HGNC Symbol;Acc:HGNC:2666]	protein_coding	7.26216	1.25944	0.063974	0.024641	0.009498	0.00569	215.561	7.75195	1.8806e-07	2.30181e-05	up	yes
190021	0	chr5	-	177456927	177473198	ENST00000292385	15	3072	ENSG00000113758	DBN1	GO:0003779(actin binding);GO:0005515(protein binding);GO:0005522(profilin binding);GO:0005737(cytoplasm);GO:0005856(cytoskeleton);GO:0005884(actin filament);GO:0005886(plasma membrane);GO:0005911(cell-cell junction);GO:0005921(gap junction);GO:0005938(cell cortex);GO:0007015(actin filament organization);GO:0007275(multicellular organism development);GO:0007399(nervous system development);GO:00106…	NA	NA	NA	drebrin 1 [Source:HGNC Symbol;Acc:HGNC:2695]	protein_coding	0.124827	0.096597	0.025268	0.002835	0	0	87.0166	6.44322	0.000225259	0.0194665	up	yes
71095	0	chr14	-	69053802	69152609	ENST00000556847	9	2791	ENSG00000139990	DCAF5	GO:0005515(protein binding);GO:0005654(nucleoplasm);GO:0005737(cytoplasm);GO:0016567(protein ubiquitination);GO:0043687(post-translational protein modification);GO:0080008(Cul4-RING E3 ubiquitin ligase complex)	NA	K11800	NA	DDB1 and CUL4 associated factor 5 [Source:HGNC Symbol;Acc:HGNC:20224]	protein_coding	0.308397	1.17147	0.301912	0	0	0	5939.27	12.5361	2.4143e-08	4.48327e-06	up	yes
52766	0	chr12	-	31019434	31073786	ENST00000669174	2	3188	ENSG00000245614	DDX11-AS1	NA	NA	NA	NA	DDX11 antisense RNA 1 [Source:HGNC Symbol;Acc:HGNC:44176]	lncRNA	0.245375	0.00165	0.123246	0	0	0	1234.24	10.2694	0.0006356	0.0474814	up	yes
67852	0	chr14	+	23953789	23969279	ENST00000558581	7	1143	ENSG00000157326	DHRS4	GO:0000253(3-keto sterol reductase activity);GO:0004090(carbonyl reductase (NADPH) activity);GO:0005634(nucleus);GO:0005739(mitochondrion);GO:0005777(peroxisome);GO:0005778(peroxisomal membrane);GO:0005782(peroxisomal matrix);GO:0005789(endoplasmic reticulum membrane);GO:0005829(cytosol);GO:0006066(alcohol metabolic process);GO:0006625(protein targeting to peroxisome);GO:0008202(steroid metabolic…	00830(Retinol metabolism);04146(Peroxisome)	K11147	EC:1.1.-.-	dehydrogenase/reductase 4 [Source:HGNC Symbol;Acc:HGNC:16985]	protein_coding	0.401012	2.88509	0.372178	0	0	0	12194.3	13.5739	1.29374e-06	0.000151126	up	yes
170270	0	chr3	-	197042560	197298612	ENST00000667157	25	4853	ENSG00000075711	DLG1	GO:0000122(negative regulation of transcription by RNA polymerase II);GO:0000165(MAPK cascade);GO:0001657(ureteric bud development);GO:0001658(branching involved in ureteric bud morphogenesis);GO:0001771(immunological synapse formation);GO:0001772(immunological synapse);GO:0001935(endothelial cell proliferation);GO:0002088(lens development in camera-type eye);GO:0002369(T cell cytokine production…	04390(Hippo signaling pathway);04530(Tight junction);04660(T cell receptor signaling pathway);05165(Human papillomavirus infection);05166(Human T-cell leukemia virus 1 infection);05203(Viral carcinogenesis)	K12076	NA	discs large MAGUK scaffold protein 1 [Source:HGNC Symbol;Acc:HGNC:2900]	protein_coding	1.77733	2.20023	0.348203	0.111503	0.075188	0.253665	9.82332	3.29621	0.000676466	0.0498076	up	yes
3149	0	X	+	70455096	70505485	ENST00000542398	12	4529	ENSG00000082458	DLG3	GO:0000165(MAPK cascade);GO:0001736(establishment of planar polarity);GO:0005515(protein binding);GO:0005615(extracellular space);GO:0005737(cytoplasm);GO:0005829(cytosol);GO:0005886(plasma membrane);GO:0005911(cell-cell junction);GO:0005923(bicellular tight junction);GO:0008022(protein C-terminus binding);GO:0008285(negative regulation of cell population proliferation);GO:0008328(ionotropic glut…	04390(Hippo signaling pathway);04530(Tight junction);05165(Human papillomavirus infection)	K21098	NA	discs large MAGUK scaffold protein 3 [Source:HGNC Symbol;Acc:HGNC:2902]	protein_coding	4.30548	4.31335	6.36981	2.38357	1.4416	1.63279	2.7462	1.45744	0.000174597	0.0155139	up	yes
5012	0	X	+	118495898	118686163	ENST00000276204	53	6664	ENSG00000147251	DOCK11	GO:0001782(B cell homeostasis);GO:0002315(marginal zone B cell differentiation);GO:0005085(guanyl-nucleotide exchange factor activity);GO:0005089(Rho guanyl-nucleotide exchange factor activity);GO:0005515(protein binding);GO:0005829(cytosol);GO:0007264(small GTPase mediated signal transduction);GO:0007596(blood coagulation);GO:0017048(Rho GTPase binding);GO:0043547(positive regulation of GTPase a…	NA	K21853	NA	dedicator of cytokinesis 11 [Source:HGNC Symbol;Acc:HGNC:23483]	protein_coding	0.722519	0.731618	1.48375	0.164359	0.062048	0.190742	7.04277	2.81614	3.01275e-05	0.0030648	up	yes
79450	0	chr15	-	65446741	65515804	ENST00000395652	21	3082	ENSG00000074603	DPP8	GO:0004177(aminopeptidase activity);GO:0005737(cytoplasm);GO:0005829(cytosol);GO:0006508(proteolysis);GO:0006915(apoptotic process);GO:0006955(immune response);GO:0008233(peptidase activity);GO:0008236(serine-type peptidase activity);GO:0008239(dipeptidyl-peptidase activity);GO:0016787(hydrolase activity)	NA	K08655	EC:3.4.14.5	dipeptidyl peptidase 8 [Source:HGNC Symbol;Acc:HGNC:16490]	nonsense_mediated_decay	0.036239	0.052129	0.106376	0	0	0.003424	56.8762	5.82975	0.000247131	0.0210897	up	yes
91138	0	chr16	+	67192208	67196008	ENST00000569573	5	849	ENSG00000205250	E2F4	GO:0000083(regulation of transcription involved in G1/S transition of mitotic cell cycle);GO:0000122(negative regulation of transcription by RNA polymerase II);GO:0000278(mitotic cell cycle);GO:0000790(nuclear chromatin);GO:0000978(RNA polymerase II cis-regulatory region sequence-specific DNA binding);GO:0000981(DNA-binding transcription factor activity, RNA polymerase II-specific);GO:0001216(DNA…	04110(Cell cycle);04218(Cellular senescence);04350(TGF-beta signaling pathway)	K04682	NA	E2F transcription factor 4 [Source:HGNC Symbol;Acc:HGNC:3118]	nonsense_mediated_decay	0.108553	0.163684	0.599729	0	0	0	2906.55	11.5051	0.000172346	0.015336	up	yes
10638	0	chr1	-	21217281	21345572	ENST00000649812	20	3153	ENSG00000117298	ECE1	GO:0001921(positive regulation of receptor recycling);GO:0003100(regulation of systemic arterial blood pressure by endothelin);GO:0004175(endopeptidase activity);GO:0004222(metalloendopeptidase activity);GO:0005515(protein binding);GO:0005765(lysosomal membrane);GO:0005768(endosome);GO:0005886(plasma membrane);GO:0006508(proteolysis);GO:0007507(heart development);GO:0008233(peptidase activity);GO…	NA	K01415	EC:3.4.24.71	endothelin converting enzyme 1 [Source:HGNC Symbol;Acc:HGNC:3146]	protein_coding	1.1893	0.222189	0.884815	0.146098	0.139013	0.062754	6.60114	2.72271	0.000372469	0.0300339	up	yes
221165	0	chr8	-	143589838	143597415	ENST00000525261	3	559	ENSG00000104529	EEF1D	GO:0001650(fibrillar center);GO:0003677(DNA binding);GO:0003746(translation elongation factor activity);GO:0005085(guanyl-nucleotide exchange factor activity);GO:0005515(protein binding);GO:0005634(nucleus);GO:0005654(nucleoplasm);GO:0005737(cytoplasm);GO:0005783(endoplasmic reticulum);GO:0005829(cytosol);GO:0005853(eukaryotic translation elongation factor 1 complex);GO:0006412(translation);GO:00…	NA	K15410	NA	eukaryotic translation elongation factor 1 delta [Source:HGNC Symbol;Acc:HGNC:3211]	protein_coding	0.741141	0.853365	0.524841	0.009464	0	0	223.938	7.80695	3.49558e-06	0.000394596	up	yes
35124	0	chr10	-	119035793	119080823	ENST00000541549	23	4495	ENSG00000107581	EIF3A	GO:0001732(formation of cytoplasmic translation initiation complex);GO:0002183(cytoplasmic translational initiation);GO:0002188(translation reinitiation);GO:0003723(RNA binding);GO:0003729(mRNA binding);GO:0003743(translation initiation factor activity);GO:0005198(structural molecule activity);GO:0005515(protein binding);GO:0005634(nucleus);GO:0005654(nucleoplasm);GO:0005730(nucleolus);GO:0005737…	03013(RNA transport)	K03254	NA	eukaryotic translation initiation factor 3 subunit A [Source:HGNC Symbol;Acc:HGNC:3271]	protein_coding	0.595314	0.26781	0.538964	0.13467	0.182107	0.127254	3.15764	1.65884	0.000241127	0.020649	up	yes
226355	0	chr9	-	108867517	108934124	ENST00000374647	37	5913	ENSG00000070061	ELP1	GO:0000049(tRNA binding);GO:0002098(tRNA wobble uridine modification);GO:0002926(tRNA wobble base 5-methoxycarbonylmethyl-2-thiouridinylation);GO:0005515(protein binding);GO:0005634(nucleus);GO:0005737(cytoplasm);GO:0005829(cytosol);GO:0008033(tRNA processing);GO:0033588(Elongator holoenzyme complex)	NA	K11373	NA	elongator complex protein 1 [Source:HGNC Symbol;Acc:HGNC:5959]	protein_coding	0.266004	1.93285	2.92409	0.213157	0.062482	0.137227	12.4083	3.63323	0.000312351	0.0259047	up	yes
19905	0	chr1	-	150622125	150629612	ENST00000369014	4	1227	ENSG00000143420	ENSA	GO:0000086(G2/M transition of mitotic cell cycle);GO:0000278(mitotic cell cycle);GO:0004864(protein phosphatase inhibitor activity);GO:0005102(signaling receptor binding);GO:0005515(protein binding);GO:0005654(nucleoplasm);GO:0005737(cytoplasm);GO:0007049(cell cycle);GO:0007584(response to nutrient);GO:0008200(ion channel inhibitor activity);GO:0009749(response to glucose);GO:0019212(phosphatase …	NA	NA	NA	endosulfine alpha [Source:HGNC Symbol;Acc:HGNC:3360]	protein_coding	72.1395	59.1336	65.8624	30.8329	29.2126	31.8287	2.14571	1.10146	2.53368e-05	0.00260549	up	yes
125082	0	chr19	+	55075869	55087923	ENST00000201647	20	2569	ENSG00000131037	EPS8L1	GO:0003779(actin binding);GO:0005089(Rho guanyl-nucleotide exchange factor activity);GO:0005515(protein binding);GO:0005737(cytoplasm);GO:0005829(cytosol);GO:0005886(plasma membrane);GO:0007266(Rho protein signal transduction);GO:0016301(kinase activity);GO:0016310(phosphorylation);GO:0030676(Rac guanyl-nucleotide exchange factor activity);GO:0032587(ruffle membrane);GO:0032991(protein-containing…	NA	K17277	NA	EPS8 like 1 [Source:HGNC Symbol;Acc:HGNC:21295]	protein_coding	1.10148	0.852238	0.817132	0.461043	0.339448	0.320182	2.47249	1.30596	0.000455995	0.0357371	up	yes
13776	0	chr1	-	44247986	44355260	ENST00000452396	6	764	ENSG00000117419	ERI3	GO:0000175(3'-5'-exoribonuclease activity);GO:0000467(exonucleolytic trimming to generate mature 3'-end of 5.8S rRNA from tricistronic rRNA transcript (SSU-rRNA, 5.8S rRNA, LSU-rRNA));GO:0000738(DNA catabolic process, exonucleolytic);GO:0003676(nucleic acid binding);GO:0003723(RNA binding);GO:0004518(nuclease activity);GO:0004527(exonuclease activity);GO:0006259(DNA metabolic process);GO:0016787(…	NA	K18418	EC:3.1.-.-	ERI1 exoribonuclease family member 3 [Source:HGNC Symbol;Acc:HGNC:17276]	protein_coding	2.0724	5.85991	4.00821	0.857072	0.84132	0.850206	4.68513	2.22809	0.000384246	0.0308418	up	yes
9161	0	chr1	+	6451317	6457263	ENST00000636644	4	544	ENSG00000187017	ESPN	GO:0003779(actin binding);GO:0005515(protein binding);GO:0005737(cytoplasm);GO:0005856(cytoskeleton);GO:0005902(microvillus);GO:0005903(brush border);GO:0007605(sensory perception of sound);GO:0007626(locomotory behavior);GO:0015629(actin cytoskeleton);GO:0017124(SH3 domain binding);GO:0030034(microvillar actin bundle assembly);GO:0030046(parallel actin filament bundle assembly);GO:0031941(filame…	NA	NA	NA	espin [Source:HGNC Symbol;Acc:HGNC:13281]	protein_coding	1.02721	0.930799	0.560168	0.054766	0.058344	0.140142	9.94335	3.31373	5.33078e-05	0.00527442	up	yes
214396	0	chr8	+	28631406	28713513	ENST00000520940	4	542	ENSG00000012232	EXTL3	GO:0001888(glucuronyl-galactosyl-proteoglycan 4-alpha-N-acetylglucosaminyltransferase activity);GO:0005515(protein binding);GO:0005783(endoplasmic reticulum);GO:0005789(endoplasmic reticulum membrane);GO:0005794(Golgi apparatus);GO:0006486(protein glycosylation);GO:0015012(heparan sulfate proteoglycan biosynthetic process);GO:0016020(membrane);GO:0016021(integral component of membrane);GO:0016740…	00534(Glycosaminoglycan biosynthesis - heparan sulfate / heparin)	K02370	2.4.1.224;EC:2.4.1.223	exostosin like glycosyltransferase 3 [Source:HGNC Symbol;Acc:HGNC:3518]	processed_transcript	0.24912	0.194708	0.207853	0	0	0	2172.27	11.085	0.000338564	0.0277527	up	yes
41364	0	chr11	+	59109534	59127410	ENST00000620384	2	3405	ENSG00000189057	FAM111B	GO:0000785(chromatin);GO:0005515(protein binding);GO:0005634(nucleus);GO:0006260(DNA replication)	NA	NA	NA	family with sequence similarity 111 member B [Source:HGNC Symbol;Acc:HGNC:24200]	protein_coding	0.203837	0.259903	0.417874	0.065935	0.0324	0.025786	7.10286	2.8284	1.20514e-05	0.00129116	up	yes
213110	0	chr8	-	12185455	12194108	ENST00000529617	6	933	ENSG00000186523	FAM86B1	GO:0008168(methyltransferase activity);GO:0016740(transferase activity);GO:0032259(methylation)	NA	NA	NA	family with sequence similarity 86 member B1 [Source:HGNC Symbol;Acc:HGNC:28268]	retained_intron	0.112041	0.170043	0.533818	0	0.006066	0	134.504	7.07151	0.000268655	0.0227214	up	yes
106098	0	chr17	-	75910723	75940943	ENST00000636174	30	3626	ENSG00000188878	FBF1	GO:0000922(spindle pole);GO:0005515(protein binding);GO:0005737(cytoplasm);GO:0005813(centrosome);GO:0005814(centriole);GO:0005829(cytosol);GO:0005856(cytoskeleton);GO:0030030(cell projection organization);GO:0030054(cell junction);GO:0036064(ciliary basal body);GO:0043296(apical junction complex);GO:0043297(apical junction assembly);GO:0045095(keratin filament);GO:0060271(cilium assembly);GO:009…	NA	K16471	NA	Fas binding factor 1 [Source:HGNC Symbol;Acc:HGNC:24674]	protein_coding	0.052609	0.197237	0.175297	0	0.011069	0	38.4084	5.26335	0.000648953	0.0482443	up	yes
15234	0	chr1	+	59296981	59762724	ENST00000371218	17	2052	ENSG00000172456	FGGY	GO:0005575(cellular_component);GO:0005975(carbohydrate metabolic process);GO:0016301(kinase activity);GO:0016310(phosphorylation);GO:0016740(transferase activity);GO:0016773(phosphotransferase activity, alcohol group as acceptor);GO:0019150(D-ribulokinase activity);GO:0019321(pentose metabolic process);GO:0046835(carbohydrate phosphorylation);GO:0070050(neuron cellular homeostasis)	NA	NA	NA	FGGY carbohydrate kinase domain containing [Source:HGNC Symbol;Acc:HGNC:25610]	protein_coding	0.682558	1.0726	0.771207	0	0.030414	0	83.066	6.37619	9.31385e-06	0.0010102	up	yes
210584	0	chr7	+	139341337	139346328	ENST00000297534	2	1014	ENSG00000164898	FMC1	GO:0005515(protein binding);GO:0005739(mitochondrion);GO:0033615(mitochondrial proton-transporting ATP synthase complex assembly);GO:0050995(negative regulation of lipid catabolic process);GO:0061469(regulation of type B pancreatic cell proliferation)	NA	NA	NA	formation of mitochondrial complex V assembly factor 1 homolog [Source:HGNC Symbol;Acc:HGNC:26946]	protein_coding	3.20071	4.67536	4.30681	1.35933	1.30011	0.967474	3.35903	1.74804	3.84225e-05	0.00386385	up	yes
49911	0	chr12	-	2857683	2876986	ENST00000342628	10	3475	ENSG00000111206	FOXM1	GO:0000086(G2/M transition of mitotic cell cycle);GO:0000122(negative regulation of transcription by RNA polymerase II);GO:0000790(nuclear chromatin);GO:0000977(RNA polymerase II regulatory region sequence-specific DNA binding);GO:0000981(DNA-binding transcription factor activity, RNA polymerase II-specific);GO:0001570(vasculogenesis);GO:0003677(DNA binding);GO:0003700(DNA-binding transcription f…	04218(Cellular senescence)	NA	NA	forkhead box M1 [Source:HGNC Symbol;Acc:HGNC:3818]	protein_coding	2.20586	5.11042	1.78623	0.099834	0.174155	0.608719	10.312	3.36626	0.000632743	0.0472968	up	yes
154206	0	chr22	-	36488242	36507022	ENST00000216187	9	3933	ENSG00000100350	FOXRED2	GO:0005515(protein binding);GO:0005783(endoplasmic reticulum);GO:0005788(endoplasmic reticulum lumen);GO:0016491(oxidoreductase activity);GO:0030433(ubiquitin-dependent ERAD pathway);GO:0050660(flavin adenine dinucleotide binding);GO:0055114(oxidation-reduction process)	NA	NA	NA	FAD dependent oxidoreductase domain containing 2 [Source:HGNC Symbol;Acc:HGNC:26264]	protein_coding	4.86607	7.33211	3.7478	1.52328	0.916862	1.12199	4.47654	2.16238	9.3526e-05	0.00888186	up	yes
69652	0	chr14	+	51651910	51730727	ENST00000344768	14	4800	ENSG00000139926	FRMD6	GO:0003383(apical constriction);GO:0005515(protein binding);GO:0005737(cytoplasm);GO:0005856(cytoskeleton);GO:0005886(plasma membrane);GO:0016020(membrane);GO:0031032(actomyosin structure organization);GO:0032970(regulation of actin filament-based process);GO:0034613(cellular protein localization);GO:0043296(apical junction complex)	04390(Hippo signaling pathway);04392(Hippo signaling pathway - multiple species)	K16822	NA	FERM domain containing 6 [Source:HGNC Symbol;Acc:HGNC:19839]	protein_coding	1.33115	0.544536	1.21999	0.006011	0.003873	0.015204	123.392	6.94711	1.54499e-18	1.8986e-14	up	yes
3651	0	X	-	74202651	74292351	ENST00000665069	6	1958	ENSG00000230590	FTX	NA	NA	NA	NA	FTX transcript, XIST regulator [Source:HGNC Symbol;Acc:HGNC:37190]	lncRNA	0.112778	0.101457	0.105318	0	0	0	1065.18	10.0569	8.95737e-06	0.000974973	up	yes
42081	0	chr11	-	62624826	62646615	ENST00000346178	25	3906	ENSG00000089597	GANAB	GO:0003723(RNA binding);GO:0003824(catalytic activity);GO:0004553(hydrolase activity, hydrolyzing O-glycosyl compounds);GO:0005515(protein binding);GO:0005783(endoplasmic reticulum);GO:0005788(endoplasmic reticulum lumen);GO:0005794(Golgi apparatus);GO:0005975(carbohydrate metabolic process);GO:0006457(protein folding);GO:0006491(N-glycan processing);GO:0008152(metabolic process);GO:0016020(membr…	00510(N-Glycan biosynthesis);04141(Protein processing in endoplasmic reticulum)	K05546	EC:3.2.1.207	glucosidase II alpha subunit [Source:HGNC Symbol;Acc:HGNC:4138]	protein_coding	82.3106	71.5665	64.1019	26.7625	31.7449	18.0586	2.84694	1.50941	7.87762e-05	0.00758071	up	yes
21009	0	chr1	-	155239635	155244606	ENST00000467918	6	625	ENSG00000177628	GBA	GO:0004348(glucosylceramidase activity);GO:0005102(signaling receptor binding);GO:0005124(scavenger receptor binding);GO:0005515(protein binding);GO:0005615(extracellular space);GO:0005764(lysosome);GO:0005765(lysosomal membrane);GO:0005783(endoplasmic reticulum);GO:0005794(Golgi apparatus);GO:0005802(trans-Golgi network);GO:0006629(lipid metabolic process);GO:0006665(sphingolipid metabolic proce…	00511(Other glycan degradation);00600(Sphingolipid metabolism);04142(Lysosome)	NA	NA	glucosylceramidase beta [Source:HGNC Symbol;Acc:HGNC:4177]	processed_transcript	0.26443	0.512106	0.354016	0	0	0	3768.51	11.8798	1.52806e-05	0.00161322	up	yes
113341	0	chr19	-	2511219	2702694	ENST00000382159	5	4193	ENSG00000176533	GNG7	GO:0003924(GTPase activity);GO:0005515(protein binding);GO:0005834(heterotrimeric G-protein complex);GO:0005886(plasma membrane);GO:0007165(signal transduction);GO:0007186(G protein-coupled receptor signaling pathway);GO:0008277(regulation of G protein-coupled receptor signaling pathway);GO:0016020(membrane);GO:0031680(G-protein beta/gamma-subunit complex);GO:0031681(G-protein beta-subunit bindin…	04014(Ras signaling pathway);04062(Chemokine signaling pathway);04151(PI3K-Akt signaling pathway);04371(Apelin signaling pathway);04713(Circadian entrainment);04723(Retrograde endocannabinoid signaling);04724(Glutamatergic synapse);04725(Cholinergic synapse);04726(Serotonergic synapse);04727(GABAergic synapse);04728(Dopaminergic synapse);04740(Olfactory transduction);04926(Relaxin signaling pathw…	K04543	NA	G protein subunit gamma 7 [Source:HGNC Symbol;Acc:HGNC:4410]	protein_coding	0.18781	0.193613	0.125289	0.034969	0.031875	0.027264	5.38437	2.42878	2.69384e-05	0.00276095	up	yes
62213	0	chr12	-	132774498	132828853	ENST00000456883	22	5496	ENSG00000090615	GOLGA3	GO:0000139(Golgi membrane);GO:0005515(protein binding);GO:0005654(nucleoplasm);GO:0005730(nucleolus);GO:0005737(cytoplasm);GO:0005794(Golgi apparatus);GO:0005829(cytosol);GO:0006891(intra-Golgi vesicle-mediated transport);GO:0007283(spermatogenesis);GO:0016020(membrane);GO:0017119(Golgi transport complex);GO:0032580(Golgi cisterna membrane);GO:0045296(cadherin binding);GO:0090498(extrinsic compon…	NA	NA	NA	golgin A3 [Source:HGNC Symbol;Acc:HGNC:4426]	protein_coding	0.455385	0.402897	0.857172	0.092241	0.099891	0.137768	5.19992	2.37849	4.65104e-06	0.00052054	up	yes
139719	0	chr2	-	206176566	206213371	ENST00000442134	3	830	ENSG00000183671	GPR1	GO:0004930(G protein-coupled receptor activity);GO:0005515(protein binding);GO:0005654(nucleoplasm);GO:0005886(plasma membrane);GO:0005887(integral component of plasma membrane);GO:0007165(signal transduction);GO:0007186(G protein-coupled receptor signaling pathway);GO:0007218(neuropeptide signaling pathway);GO:0016020(membrane);GO:0016021(integral component of membrane);GO:0042277(peptide bindin…	NA	K04310	NA	G protein-coupled receptor 1 [Source:HGNC Symbol;Acc:HGNC:4463]	protein_coding	1.69998	1.6156	1.82452	0.035706	0.012319	0	107.03	6.74187	7.55146e-12	1.38504e-08	up	yes
107621	0	chr17	+	82052242	82057424	ENST00000623761	13	1943	ENSG00000169727	GPS1	GO:0000188(inactivation of MAPK activity);GO:0000338(protein deneddylation);GO:0000715(nucleotide-excision repair, DNA damage recognition);GO:0005095(GTPase inhibitor activity);GO:0005515(protein binding);GO:0005634(nucleus);GO:0005654(nucleoplasm);GO:0005737(cytoplasm);GO:0005829(cytosol);GO:0006283(transcription-coupled nucleotide-excision repair);GO:0007254(JNK cascade);GO:0008180(COP9 signalo…	NA	K12175	NA	G protein pathway suppressor 1 [Source:HGNC Symbol;Acc:HGNC:4549]	protein_coding	1.20996	2.50887	2.15213	0.364453	0.598378	0.482702	4.06145	2.022	0.000335519	0.0275607	up	yes
107604	0	chr17	+	82051875	82057470	ENST00000320548	14	1949	ENSG00000169727	GPS1	GO:0000188(inactivation of MAPK activity);GO:0000338(protein deneddylation);GO:0000715(nucleotide-excision repair, DNA damage recognition);GO:0005095(GTPase inhibitor activity);GO:0005515(protein binding);GO:0005634(nucleus);GO:0005654(nucleoplasm);GO:0005737(cytoplasm);GO:0005829(cytosol);GO:0006283(transcription-coupled nucleotide-excision repair);GO:0007254(JNK cascade);GO:0008180(COP9 signalo…	NA	K12175	NA	G protein pathway suppressor 1 [Source:HGNC Symbol;Acc:HGNC:4549]	protein_coding	7.01015	9.73959	22.7065	1.75121	1.08413	1.83847	8.44198	3.07758	1.75692e-06	0.000203107	up	yes
89230	0	chr16	+	46884835	46931288	ENST00000440783	12	4228	ENSG00000166123	GPT2	GO:0003824(catalytic activity);GO:0004021(L-alanine:2-oxoglutarate aminotransferase activity);GO:0005759(mitochondrial matrix);GO:0006103(2-oxoglutarate metabolic process);GO:0008483(transaminase activity);GO:0008652(cellular amino acid biosynthetic process);GO:0009058(biosynthetic process);GO:0016740(transferase activity);GO:0030170(pyridoxal phosphate binding);GO:0042851(L-alanine metabolic pro…	00220(Arginine biosynthesis);00250(Alanine, aspartate and glutamate metabolism)	K00814	EC:2.6.1.2	glutamic--pyruvic transaminase 2 [Source:HGNC Symbol;Acc:HGNC:18062]	protein_coding	0.298776	0.930987	0.073724	0.037871	0.029786	0.020324	14.8156	3.88904	0.000277124	0.0233733	up	yes
48689	0	chr11	+	123591087	123627774	ENST00000646146	18	7596	ENSG00000023171	GRAMD1B	GO:0001786(phosphatidylserine binding);GO:0005783(endoplasmic reticulum);GO:0005789(endoplasmic reticulum membrane);GO:0005886(plasma membrane);GO:0006869(lipid transport);GO:0008289(lipid binding);GO:0015485(cholesterol binding);GO:0015918(sterol transport);GO:0016020(membrane);GO:0016021(integral component of membrane);GO:0042632(cholesterol homeostasis);GO:0070300(phosphatidic acid binding);GO…	NA	NA	NA	GRAM domain containing 1B [Source:HGNC Symbol;Acc:HGNC:29214]	protein_coding	0.74873	0.394075	0.76349	0.288767	0.231781	0.168127	2.76806	1.46888	0.000284947	0.023951	up	yes
105583	0	chr17	-	74842023	74859885	ENST00000293190	13	4271	ENSG00000161509	GRIN2C	GO:0004970(ionotropic glutamate receptor activity);GO:0004972(NMDA glutamate receptor activity);GO:0005216(ion channel activity);GO:0005261(cation channel activity);GO:0005515(protein binding);GO:0005886(plasma membrane);GO:0005887(integral component of plasma membrane);GO:0006811(ion transport);GO:0007215(glutamate receptor signaling pathway);GO:0007420(brain development);GO:0009611(response to …	04020(Calcium signaling pathway);04024(cAMP signaling pathway);04080(Neuroactive ligand-receptor interaction);04713(Circadian entrainment);04720(Long-term potentiation);04724(Glutamatergic synapse);05010(Alzheimer disease);05014(Amyotrophic lateral sclerosis (ALS));05030(Cocaine addiction);05031(Amphetamine addiction);05033(Nicotine addiction);05034(Alcoholism)	K05211	NA	glutamate ionotropic receptor NMDA type subunit 2C [Source:HGNC Symbol;Acc:HGNC:4587]	protein_coding	0.18505	0.135312	0.213276	0.054395	0.058112	0.049171	3.30062	1.72274	4.32967e-05	0.00432569	up	yes
221078	0	chr8	+	143558338	143563055	ENST00000531184	9	2213	ENSG00000104518	GSDMD	GO:0001786(phosphatidylserine binding);GO:0002376(immune system process);GO:0005515(protein binding);GO:0005546(phosphatidylinositol-4,5-bisphosphate binding);GO:0005576(extracellular region);GO:0005615(extracellular space);GO:0005654(nucleoplasm);GO:0005737(cytoplasm);GO:0005829(cytosol);GO:0005886(plasma membrane);GO:0006954(inflammatory response);GO:0012501(programmed cell death);GO:0016020(me…	04621(NOD-like receptor signaling pathway)	K20917	NA	gasdermin D [Source:HGNC Symbol;Acc:HGNC:25697]	retained_intron	0.165064	1.99069	0.576369	0	0	0	9107.07	13.1528	2.30382e-07	2.80306e-05	up	yes
26661	0	chr1	+	228140266	228148882	ENST00000485838	7	774	ENSG00000143774	GUK1	GO:0000166(nucleotide binding);GO:0001917(photoreceptor inner segment);GO:0004385(guanylate kinase activity);GO:0005515(protein binding);GO:0005524(ATP binding);GO:0005737(cytoplasm);GO:0005829(cytosol);GO:0006163(purine nucleotide metabolic process);GO:0006185(dGDP biosynthetic process);GO:0006805(xenobiotic metabolic process);GO:0015949(nucleobase-containing small molecule interconversion);GO:0…	00230(Purine metabolism)	K00942	EC:2.7.4.8	guanylate kinase 1 [Source:HGNC Symbol;Acc:HGNC:4693]	processed_transcript	19.7508	15.7737	12.9602	2.56242	4.02616	2.38223	5.40472	2.43422	4.8054e-08	7.005e-06	up	yes
106008	0	chr17	-	75778638	75779778	ENST00000587171	3	586	ENSG00000132475	H3-3B	GO:0000183(chromatin silencing at rDNA);GO:0000228(nuclear chromosome);GO:0000784(nuclear chromosome, telomeric region);GO:0000786(nucleosome);GO:0000788(nuclear nucleosome);GO:0000978(RNA polymerase II cis-regulatory region sequence-specific DNA binding);GO:0000979(RNA polymerase II core promoter sequence-specific DNA binding);GO:0001649(osteoblast differentiation);GO:0001740(Barr body);GO:00036…	05034(Alcoholism);05202(Transcriptional misregulation in cancer);05322(Systemic lupus erythematosus)	K11253	NA	H3.3 histone B [Source:HGNC Symbol;Acc:HGNC:4765]	protein_coding	11.4198	13.129	19.2303	1.98255	3.91349	0.700898	6.63627	2.73037	0.000201106	0.0176021	up	yes
113783	0	chr19	+	4472297	4502207	ENST00000616600	16	2267	ENSG00000167674	HDGFL2	GO:0005515(protein binding);GO:0005634(nucleus);GO:0030307(positive regulation of cell growth)	NA	NA	NA	HDGF like 2 [Source:HGNC Symbol;Acc:HGNC:14680]	protein_coding	17.7982	22.9722	21.1069	9.47413	8.01176	8.74879	2.35861	1.23793	0.000645477	0.0480459	up	yes
189155	0	chr5	+	163460366	163491579	ENST00000353866	17	2872	ENSG00000072571	HMMR	GO:0005515(protein binding);GO:0005540(hyaluronic acid binding);GO:0005737(cytoplasm);GO:0005813(centrosome);GO:0005829(cytosol);GO:0005886(plasma membrane);GO:0009986(cell surface);GO:0010389(regulation of G2/M transition of mitotic cell cycle);GO:0015630(microtubule cytoskeleton);GO:0016020(membrane);GO:0030214(hyaluronan catabolic process)	04512(ECM-receptor interaction)	K06267	NA	hyaluronan mediated motility receptor [Source:HGNC Symbol;Acc:HGNC:5012]	protein_coding	2.70705	1.62956	4.48731	1.07087	1.05214	0.721429	3.10216	1.63327	0.000665057	0.0491738	up	yes
27764	0	chr1	-	244853406	244863106	ENST00000440865	13	3207	ENSG00000153187	HNRNPU	GO:0000122(negative regulation of transcription by RNA polymerase II);GO:0000166(nucleotide binding);GO:0000228(nuclear chromosome);GO:0000381(regulation of alternative mRNA splicing, via spliceosome);GO:0000398(mRNA splicing, via spliceosome);GO:0000775(chromosome, centromeric region);GO:0000776(kinetochore);GO:0000777(condensed chromosome kinetochore);GO:0000922(spindle pole);GO:0000978(RNA pol…	03040(Spliceosome)	K12888	NA	heterogeneous nuclear ribonucleoprotein U [Source:HGNC Symbol;Acc:HGNC:5048]	protein_coding	4.83376	12.2936	10.7396	1.54453	2.90077	1.15115	4.97939	2.31597	0.00048469	0.0377453	up	yes
27763	0	chr1	-	244850297	244864560	ENST00000444376	14	6827	ENSG00000153187	HNRNPU	GO:0000122(negative regulation of transcription by RNA polymerase II);GO:0000166(nucleotide binding);GO:0000228(nuclear chromosome);GO:0000381(regulation of alternative mRNA splicing, via spliceosome);GO:0000398(mRNA splicing, via spliceosome);GO:0000775(chromosome, centromeric region);GO:0000776(kinetochore);GO:0000777(condensed chromosome kinetochore);GO:0000922(spindle pole);GO:0000978(RNA pol…	03040(Spliceosome)	K12888	NA	heterogeneous nuclear ribonucleoprotein U [Source:HGNC Symbol;Acc:HGNC:5048]	protein_coding	2.28093	5.03836	6.4165	0.455781	0.646598	1.12853	6.15704	2.62224	0.000216872	0.0187946	up	yes
179131	0	chr4	-	174506743	174522499	ENST00000504433	5	1910	ENSG00000164120	HPGD	GO:0001822(kidney development);GO:0004957(prostaglandin E receptor activity);GO:0005615(extracellular space);GO:0005654(nucleoplasm);GO:0005737(cytoplasm);GO:0005829(cytosol);GO:0006629(lipid metabolic process);GO:0006631(fatty acid metabolic process);GO:0006693(prostaglandin metabolic process);GO:0007179(transforming growth factor beta receptor signaling pathway);GO:0007565(female pregnancy);GO:…	05202(Transcriptional misregulation in cancer)	K00069	EC:1.1.1.141	15-hydroxyprostaglandin dehydrogenase [Source:HGNC Symbol;Acc:HGNC:5154]	protein_coding	1.62272	0.493346	1.63434	0.262098	0.192952	0.202932	5.69987	2.51093	2.84487e-05	0.00290434	up	yes
127417	0	chr2	-	20590775	20592548	ENST00000449391	2	600	ENSG00000231948	HS1BP3-IT1	NA	NA	NA	NA	HS1BP3 intronic transcript 1 [Source:HGNC Symbol;Acc:HGNC:41474]	lncRNA	0.137507	0.375843	0.166417	0	0	0	2265.89	11.1459	0.000613355	0.0461563	up	yes
113999	0	chr19	+	5681064	5688522	ENST00000339423	8	1660	ENSG00000167733	HSD11B1L	GO:0005576(extracellular region);GO:0005654(nucleoplasm);GO:0016491(oxidoreductase activity);GO:0043231(intracellular membrane-bounded organelle);GO:0055114(oxidation-reduction process)	NA	NA	NA	hydroxysteroid 11-beta dehydrogenase 1 like [Source:HGNC Symbol;Acc:HGNC:30419]	protein_coding	0.324662	0.854228	0.001135	0	0	0	3933.42	11.9416	0.000320611	0.0265312	up	yes
221437	0	chr8	+	144291591	144314668	ENST00000400780	13	2105	ENSG00000185122	HSF1	GO:0000122(negative regulation of transcription by RNA polymerase II);GO:0000165(MAPK cascade);GO:0000775(chromosome, centromeric region);GO:0000776(kinetochore);GO:0000777(condensed chromosome kinetochore);GO:0000790(nuclear chromatin);GO:0000791(euchromatin);GO:0000792(heterochromatin);GO:0000922(spindle pole);GO:0000978(RNA polymerase II cis-regulatory region sequence-specific DNA binding);GO:…	05134(Legionellosis)	K09414	NA	heat shock transcription factor 1 [Source:HGNC Symbol;Acc:HGNC:5224]	protein_coding	6.34645	15.5716	13.6022	1.66106	1.86739	1.65791	6.84878	2.77585	1.1414e-06	0.000133839	up	yes
160667	0	chr3	-	50292981	50299401	ENST00000415204	4	959	ENSG00000186792	HYAL3	GO:0001552(ovarian follicle atresia);GO:0001669(acrosomal vesicle);GO:0002080(acrosomal membrane);GO:0003824(catalytic activity);GO:0004415(hyalurononglucosaminidase activity);GO:0005515(protein binding);GO:0005576(extracellular region);GO:0005764(lysosome);GO:0005768(endosome);GO:0005769(early endosome);GO:0005783(endoplasmic reticulum);GO:0005886(plasma membrane);GO:0005975(carbohydrate metabol…	00531(Glycosaminoglycan degradation)	NA	NA	hyaluronidase 3 [Source:HGNC Symbol;Acc:HGNC:5322]	protein_coding	0.380417	0.193715	0.469335	0	0	0	3478.22	11.7641	1.18542e-06	0.000138736	up	yes
160651	0	chr3	-	50287743	50292918	ENST00000436390	15	2275	ENSG00000214706	IFRD2	GO:0003674(molecular_function);GO:0005515(protein binding);GO:0005634(nucleus)	NA	NA	NA	interferon related developmental regulator 2 [Source:HGNC Symbol;Acc:HGNC:5457]	protein_coding	2.3681	0.397466	0.493834	0	0	0	10864.7	13.4074	4.71918e-09	1.57162e-06	up	yes
140274	0	chr2	-	216672105	216695549	ENST00000233813	4	6239	ENSG00000115461	IGFBP5	GO:0001558(regulation of cell growth);GO:0001649(osteoblast differentiation);GO:0001968(fibronectin binding);GO:0005515(protein binding);GO:0005520(insulin-like growth factor binding);GO:0005576(extracellular region);GO:0005615(extracellular space);GO:0005788(endoplasmic reticulum lumen);GO:0007165(signal transduction);GO:0007565(female pregnancy);GO:0007568(aging);GO:0014912(negative regulation …	NA	NA	NA	insulin like growth factor binding protein 5 [Source:HGNC Symbol;Acc:HGNC:5474]	protein_coding	0.849389	0.750912	0.975275	0.137572	0.102678	0.123483	7.08095	2.82394	2.13717e-17	2.11333e-13	up	yes
49453	0	chr11	-	133919039	133956754	ENST00000321016	19	4050	ENSG00000080854	IGSF9B	GO:0005515(protein binding);GO:0005886(plasma membrane);GO:0007155(cell adhesion);GO:0007156(homophilic cell adhesion via plasma membrane adhesion molecules);GO:0007399(nervous system development);GO:0014069(postsynaptic density);GO:0016020(membrane);GO:0016021(integral component of membrane);GO:0019900(kinase binding);GO:0030054(cell junction);GO:0030425(dendrite);GO:0043005(neuron projection);G…	NA	K22656	NA	immunoglobulin superfamily member 9B [Source:HGNC Symbol;Acc:HGNC:32326]	protein_coding	0.209186	0.130456	0.20266	0.01442	0.005755	0.003161	23.2389	4.53847	2.23943e-09	9.26589e-07	up	yes
115252	0	chr19	+	10687605	10692398	ENST00000586544	3	3859	ENSG00000129351	ILF3	GO:0003677(DNA binding);GO:0003723(RNA binding);GO:0003725(double-stranded RNA binding);GO:0003727(single-stranded RNA binding);GO:0005515(protein binding);GO:0005576(extracellular region);GO:0005634(nucleus);GO:0005654(nucleoplasm);GO:0005730(nucleolus);GO:0005737(cytoplasm);GO:0005739(mitochondrion);GO:0006468(protein phosphorylation);GO:0016020(membrane);GO:0017148(negative regulation of trans…	NA	K13090	NA	interleukin enhancer binding factor 3 [Source:HGNC Symbol;Acc:HGNC:6038]	processed_transcript	7.31198	5.36018	8.50122	0.191449	0.061855	0.135982	54.3903	5.76528	1.58193e-23	4.85998e-19	up	yes
209779	0	chr7	-	128392278	128409982	ENST00000354269	16	2580	ENSG00000106348	IMPDH1	GO:0000166(nucleotide binding);GO:0003676(nucleic acid binding);GO:0003677(DNA binding);GO:0003723(RNA binding);GO:0003824(catalytic activity);GO:0003938(IMP dehydrogenase activity);GO:0005576(extracellular region);GO:0005634(nucleus);GO:0005737(cytoplasm);GO:0005829(cytosol);GO:0006164(purine nucleotide biosynthetic process);GO:0006177(GMP biosynthetic process);GO:0006183(GTP biosynthetic proces…	00230(Purine metabolism);00983(Drug metabolism - other enzymes)	K00088	EC:1.1.1.205	inosine monophosphate dehydrogenase 1 [Source:HGNC Symbol;Acc:HGNC:6052]	protein_coding	1.13635	10.1325	10.7731	0	0	0	73473	16.1649	4.5658e-13	1.36848e-09	up	yes
209774	0	chr7	-	128392277	128405865	ENST00000469328	14	2295	ENSG00000106348	IMPDH1	GO:0000166(nucleotide binding);GO:0003676(nucleic acid binding);GO:0003677(DNA binding);GO:0003723(RNA binding);GO:0003824(catalytic activity);GO:0003938(IMP dehydrogenase activity);GO:0005576(extracellular region);GO:0005634(nucleus);GO:0005737(cytoplasm);GO:0005829(cytosol);GO:0006164(purine nucleotide biosynthetic process);GO:0006177(GMP biosynthetic process);GO:0006183(GTP biosynthetic proces…	00230(Purine metabolism);00983(Drug metabolism - other enzymes)	K00088	EC:1.1.1.205	inosine monophosphate dehydrogenase 1 [Source:HGNC Symbol;Acc:HGNC:6052]	nonsense_mediated_decay	1.74015	1.29239	8.30204	0	0	0	37781.9	15.2054	3.38611e-12	7.43051e-09	up	yes
95453	0	chr17	-	4988212	4997033	ENST00000574617	8	1260	ENSG00000196388	INCA1	GO:0004860(protein kinase inhibitor activity);GO:0004861(cyclin-dependent protein serine/threonine kinase inhibitor activity);GO:0005515(protein binding);GO:0005634(nucleus);GO:0005654(nucleoplasm);GO:0005737(cytoplasm);GO:0008285(negative regulation of cell population proliferation);GO:0016604(nuclear body);GO:0030332(cyclin binding);GO:0042802(identical protein binding);GO:0044877(protein-conta…	NA	NA	NA	inhibitor of CDK, cyclin A1 interacting protein 1 [Source:HGNC Symbol;Acc:HGNC:32224]	protein_coding	0.463677	0.733032	0.649161	0	0	0	6152.9	12.5871	2.96136e-09	1.11973e-06	up	yes
56217	0	chr12	+	57455307	57458025	ENST00000266646	2	2460	ENSG00000139269	INHBE	GO:0005125(cytokine activity);GO:0005179(hormone activity);GO:0005576(extracellular region);GO:0005615(extracellular space);GO:0007165(signal transduction);GO:0008083(growth factor activity);GO:0010862(positive regulation of pathway-restricted SMAD protein phosphorylation);GO:0060395(SMAD protein signal transduction);GO:0062023(collagen-containing extracellular matrix)	04060(Cytokine-cytokine receptor interaction);04350(TGF-beta signaling pathway);04550(Signaling pathways regulating pluripotency of stem cells)	K22689	NA	inhibin subunit beta E [Source:HGNC Symbol;Acc:HGNC:24029]	protein_coding	0.261086	0.147233	0.27372	0.056982	0.072203	0.033299	4.19758	2.06956	0.00016982	0.0151332	up	yes
218184	0	chr8	+	94823307	94860347	ENST00000523321	16	2916	ENSG00000164941	INTS8	GO:0005515(protein binding);GO:0005634(nucleus);GO:0005654(nucleoplasm);GO:0016180(snRNA processing);GO:0032039(integrator complex);GO:0034472(snRNA 3'-end processing);GO:0042795(snRNA transcription by RNA polymerase II)	NA	K13145	NA	integrator complex subunit 8 [Source:HGNC Symbol;Acc:HGNC:26048]	retained_intron	0.486878	1.60163	3.20571	0.295023	0.259786	0.230797	6.73902	2.75254	0.000522985	0.0401927	up	yes
36283	0	chr11	-	614090	615650	ENST00000532096	5	1049	ENSG00000185507	IRF7	GO:0000122(negative regulation of transcription by RNA polymerase II);GO:0000790(nuclear chromatin);GO:0000976(transcription regulatory region sequence-specific DNA binding);GO:0000978(RNA polymerase II cis-regulatory region sequence-specific DNA binding);GO:0000981(DNA-binding transcription factor activity, RNA polymerase II-specific);GO:0000987(cis-regulatory region sequence-specific DNA bindin…	04620(Toll-like receptor signaling pathway);04621(NOD-like receptor signaling pathway);04622(RIG-I-like receptor signaling pathway);04623(Cytosolic DNA-sensing pathway);05160(Hepatitis C);05161(Hepatitis B);05162(Measles);05164(Influenza A);05167(Kaposi sarcoma-associated herpesvirus infection);05168(Herpes simplex virus 1 infection);05169(Epstein-Barr virus infection);05203(Viral carcinogenesis)	K09447	NA	interferon regulatory factor 7 [Source:HGNC Symbol;Acc:HGNC:6122]	retained_intron	0.208862	0.438128	0.292693	0.013247	0.03359	0.026311	12.8463	3.68328	7.50924e-05	0.00723756	up	yes
138222	0	chr2	+	181892196	181930738	ENST00000440623	18	5420	ENSG00000138434	ITPRID2	GO:0003779(actin binding);GO:0005102(signaling receptor binding);GO:0005654(nucleoplasm);GO:0005737(cytoplasm);GO:0005829(cytosol);GO:0005886(plasma membrane);GO:0051015(actin filament binding)	NA	NA	NA	ITPR interacting domain containing 2 [Source:HGNC Symbol;Acc:HGNC:11319]	nonsense_mediated_decay	10.6212	1.69671	7.92212	0	0	0	67466.9	16.0419	4.02634e-18	4.49805e-14	up	yes
86752	0	chr16	+	19113932	19116455	ENST00000566735	2	2008	ENSG00000205730	ITPRIPL2	GO:0016020(membrane);GO:0016021(integral component of membrane)	NA	NA	NA	ITPRIP like 2 [Source:HGNC Symbol;Acc:HGNC:27257]	processed_transcript	3.99097	1.57066	2.28447	0	0	0	26153.7	14.6747	2.27484e-15	1.21543e-11	up	yes
105690	0	chr17	-	75135286	75153293	ENST00000482348	5	1614	ENSG00000189159	JPT1	GO:0005515(protein binding);GO:0005634(nucleus);GO:0005654(nucleoplasm);GO:0005730(nucleolus);GO:0005737(cytoplasm);GO:0031965(nuclear membrane)	NA	NA	NA	Jupiter microtubule associated homolog 1 [Source:HGNC Symbol;Acc:HGNC:14569]	protein_coding	3.54024	0.173048	6.07538	0	0	0	32628.9	14.9939	1.78375e-08	3.72155e-06	up	yes
3561	0	X	+	73944341	74000205	ENST00000667057	6	1726	ENSG00000225470	JPX	NA	NA	NA	NA	JPX transcript, XIST activator [Source:HGNC Symbol;Acc:HGNC:37191]	lncRNA	0.239977	0.212276	0.256039	0	0.009935	0.011674	32.7776	5.03464	1.02963e-06	0.000120848	up	yes
3526	0	X	+	73944317	74000495	ENST00000659254	6	2067	ENSG00000225470	JPX	NA	NA	NA	NA	JPX transcript, XIST activator [Source:HGNC Symbol;Acc:HGNC:37191]	lncRNA	2.53064	0.55572	0.229213	0	0.023032	0.021566	74.3434	6.21613	6.0063e-06	0.000665551	up	yes
43250	0	chr11	+	65712018	65719604	ENST00000352980	13	2059	ENSG00000172977	KAT5	GO:0000122(negative regulation of transcription by RNA polymerase II);GO:0000123(histone acetyltransferase complex);GO:0000729(DNA double-strand break processing);GO:0000790(nuclear chromatin);GO:0000812(Swr1 complex);GO:0003713(transcription coactivator activity);GO:0004402(histone acetyltransferase activity);GO:0005515(protein binding);GO:0005634(nucleus);GO:0005654(nucleoplasm);GO:0005667(tran…	05166(Human T-cell leukemia virus 1 infection)	K11304	EC:2.3.1.48	lysine acetyltransferase 5 [Source:HGNC Symbol;Acc:HGNC:5275]	protein_coding	4.73056	4.50678	1.95948	0.659591	0.784796	0.599277	5.4788	2.45386	2.1836e-05	0.00227403	up	yes
60931	0	chr12	-	121444015	121470553	ENST00000538243	5	4110	ENSG00000089094	KDM2B	GO:0000122(negative regulation of transcription by RNA polymerase II);GO:0000978(RNA polymerase II cis-regulatory region sequence-specific DNA binding);GO:0003677(DNA binding);GO:0003723(RNA binding);GO:0005515(protein binding);GO:0005634(nucleus);GO:0005654(nucleoplasm);GO:0005694(chromosome);GO:0005730(nucleolus);GO:0006325(chromatin organization);GO:0007283(spermatogenesis);GO:0008270(zinc ion…	NA	K10276	EC:1.14.11.27	lysine demethylase 2B [Source:HGNC Symbol;Acc:HGNC:13610]	retained_intron	0.533938	0.686565	0.663246	0.208601	0.249677	0.116545	3.27709	1.71242	0.000334156	0.0274855	up	yes
159676	0	chr3	-	47228652	47282577	ENST00000452770	22	2707	ENSG00000088727	KIF9	GO:0000166(nucleotide binding);GO:0002102(podosome);GO:0003774(motor activity);GO:0003777(microtubule motor activity);GO:0005515(protein binding);GO:0005524(ATP binding);GO:0005737(cytoplasm);GO:0005856(cytoskeleton);GO:0005871(kinesin complex);GO:0005874(microtubule);GO:0007018(microtubule-based movement);GO:0008017(microtubule binding);GO:0016887(ATPase activity);GO:0022617(extracellular matrix…	NA	K10397	NA	kinesin family member 9 [Source:HGNC Symbol;Acc:HGNC:16666]	protein_coding	0.402885	0.039298	0.147299	0	0	0	1964.94	10.9403	1.40051e-05	0.00148622	up	yes
115189	0	chr19	-	10553576	10565971	ENST00000478863	18	2545	ENSG00000129347	KRI1	GO:0000447(endonucleolytic cleavage in ITS1 to separate SSU-rRNA from 5.8S rRNA and LSU-rRNA from tricistronic rRNA transcript (SSU-rRNA, 5.8S rRNA, LSU-rRNA));GO:0003723(RNA binding);GO:0005515(protein binding);GO:0005730(nucleolus);GO:0030686(90S preribosome)	NA	K14786	NA	KRI1 homolog [Source:HGNC Symbol;Acc:HGNC:25769]	retained_intron	5.46176	4.54585	4.3413	1.59465	2.16296	1.67462	2.64144	1.40132	4.20527e-05	0.00421168	up	yes
54315	0	chr12	+	50400896	50437785	ENST00000548993	7	790	ENSG00000161813	LARP4	GO:0003676(nucleic acid binding);GO:0003723(RNA binding);GO:0005515(protein binding);GO:0005737(cytoplasm);GO:0005829(cytosol);GO:0005844(polysome);GO:0006412(translation);GO:0007010(cytoskeleton organization);GO:0008143(poly(A) binding);GO:0010494(cytoplasmic stress granule);GO:0016020(membrane);GO:0022604(regulation of cell morphogenesis);GO:0022627(cytosolic small ribosomal subunit);GO:0045727…	NA	K18763	NA	La ribonucleoprotein 4 [Source:HGNC Symbol;Acc:HGNC:24320]	protein_coding	0.162239	0.05942	0.251668	0	0	0	1577.76	10.6237	0.000615736	0.0462789	up	yes
148125	0	chr20	+	63736664	63739103	ENST00000309546	6	1157	ENSG00000203896	LIME1	GO:0002250(adaptive immune response);GO:0002376(immune system process);GO:0005515(protein binding);GO:0005615(extracellular space);GO:0005886(plasma membrane);GO:0006357(regulation of transcription by RNA polymerase II);GO:0014066(regulation of phosphatidylinositol 3-kinase signaling);GO:0016020(membrane);GO:0016021(integral component of membrane);GO:0019815(B cell receptor complex);GO:0019901(pr…	NA	NA	NA	Lck interacting transmembrane adaptor 1 [Source:HGNC Symbol;Acc:HGNC:26016]	protein_coding	0.520454	0.728334	0.768604	0.09027	0.211666	0.140244	4.56238	2.18979	0.000337397	0.0276781	up	yes
105328	0	chr17	-	72598071	72615134	ENST00000647871	3	1958	ENSG00000227036	LINC00511	NA	NA	NA	NA	long intergenic non-protein coding RNA 511 [Source:HGNC Symbol;Acc:HGNC:43564]	lncRNA	0.443386	0.253065	0.094558	0	0	0	2636.7	11.3645	2.13199e-06	0.000245543	up	yes
190682	0	chr5	+	180834010	180835705	ENST00000653584	2	1365	ENSG00000245060	LINC00847	NA	NA	NA	NA	long intergenic non-protein coding RNA 847 [Source:HGNC Symbol;Acc:HGNC:45050]	lncRNA	0.216734	0.120073	0.225949	0	0	0	1875.85	10.8733	3.24363e-06	0.000367373	up	yes
18491	0	chr1	-	112820174	112850643	ENST00000401018	7	1819	ENSG00000215866	LINC01356	NA	NA	NA	NA	long intergenic non-protein coding RNA 1356 [Source:HGNC Symbol;Acc:HGNC:50587]	lncRNA	0.132137	0.186494	0.260008	0	0	0	1928.8	10.9135	7.19045e-07	8.54558e-05	up	yes
196798	0	chr6	-	81844602	82169338	ENST00000667666	4	1564	ENSG00000226453	LINC02542	NA	NA	NA	NA	long intergenic non-protein coding RNA 2542 [Source:HGNC Symbol;Acc:HGNC:53576]	lncRNA	0.076026	0.147624	0.234763	0	0	0	1528.04	10.5775	2.30502e-05	0.00239237	up	yes
110746	0	chr18	+	49562087	49581852	ENST00000580036	6	1453	ENSG00000101670	LIPG	GO:0004465(lipoprotein lipase activity);GO:0004620(phospholipase activity);GO:0004806(triglyceride lipase activity);GO:0005515(protein binding);GO:0005576(extracellular region);GO:0005615(extracellular space);GO:0005769(early endosome);GO:0005794(Golgi apparatus);GO:0006629(lipid metabolic process);GO:0006633(fatty acid biosynthetic process);GO:0007584(response to nutrient);GO:0008201(heparin bin…	00561(Glycerolipid metabolism);04979(Cholesterol metabolism)	K22284	EC:3.1.1.3	lipase G, endothelial type [Source:HGNC Symbol;Acc:HGNC:6623]	protein_coding	1.59719	3.2886	1.91752	0.440137	0.097098	0.193486	9.3104	3.21884	4.0334e-05	0.00404284	up	yes
189973	0	chr5	-	177337138	177351522	ENST00000513877	5	823	ENSG00000169223	LMAN2	GO:0000139(Golgi membrane);GO:0005515(protein binding);GO:0005537(mannose binding);GO:0005615(extracellular space);GO:0005783(endoplasmic reticulum);GO:0005789(endoplasmic reticulum membrane);GO:0005793(endoplasmic reticulum-Golgi intermediate compartment);GO:0005794(Golgi apparatus);GO:0005887(integral component of plasma membrane);GO:0006888(endoplasmic reticulum to Golgi vesicle-mediated trans…	04141(Protein processing in endoplasmic reticulum)	K10082	NA	lectin, mannose binding 2 [Source:HGNC Symbol;Acc:HGNC:16986]	protein_coding	0.998761	0.760226	0.500839	0.091029	0.092929	0.127606	7.25317	2.85861	1.96334e-05	0.0020516	up	yes
65002	0	chr13	+	75620434	75859868	ENST00000357063	32	8237	ENSG00000136153	LMO7	GO:0000151(ubiquitin ligase complex);GO:0000209(protein polyubiquitination);GO:0004842(ubiquitin-protein transferase activity);GO:0005515(protein binding);GO:0005634(nucleus);GO:0005635(nuclear envelope);GO:0005654(nucleoplasm);GO:0005737(cytoplasm);GO:0005829(cytosol);GO:0005886(plasma membrane);GO:0005912(adherens junction);GO:0005925(focal adhesion);GO:0008022(protein C-terminus binding);GO:00…	04520(Adherens junction)	K06084	NA	LIM domain 7 [Source:HGNC Symbol;Acc:HGNC:6646]	protein_coding	0.133357	0.388504	0.182219	0.000153	0	0.00051	1061.96	10.0525	3.41472e-09	1.24149e-06	up	yes
122882	0	chr19	-	48485271	48501837	ENST00000672160	9	4179	ENSG00000142235	LMTK3	GO:0000139(Golgi membrane);GO:0000166(nucleotide binding);GO:0003674(molecular_function);GO:0004672(protein kinase activity);GO:0004674(protein serine/threonine kinase activity);GO:0004713(protein tyrosine kinase activity);GO:0005515(protein binding);GO:0005524(ATP binding);GO:0005575(cellular_component);GO:0005794(Golgi apparatus);GO:0006468(protein phosphorylation);GO:0010923(negative regulatio…	NA	K08899	EC:2.7.10.1	lemur tyrosine kinase 3 [Source:HGNC Symbol;Acc:HGNC:19295]	protein_coding	6.0061	7.52537	4.95534	1.68625	2.07575	1.64232	3.42075	1.77431	4.86204e-05	0.00482229	up	yes
10925	0	chr1	+	23793653	23795277	ENST00000374501	6	1117	ENSG00000011009	LYPLA2	GO:0002084(protein depalmitoylation);GO:0004622(lysophospholipase activity);GO:0005515(protein binding);GO:0005737(cytoplasm);GO:0005795(Golgi stack);GO:0005829(cytosol);GO:0006629(lipid metabolic process);GO:0006631(fatty acid metabolic process);GO:0007411(axon guidance);GO:0008474(palmitoyl-(protein) hydrolase activity);GO:0016787(hydrolase activity);GO:0045296(cadherin binding);GO:0046464(acyl…	00564(Glycerophospholipid metabolism)	NA	NA	lysophospholipase 2 [Source:HGNC Symbol;Acc:HGNC:6738]	protein_coding	0.762513	0.229784	0.276053	0.073472	0.038526	0.053819	7.6491	2.93529	0.000493035	0.0382981	up	yes
2665	0	X	+	54807745	54816015	ENST00000375068	13	2051	ENSG00000102316	MAGED2	GO:0002576(platelet degranulation);GO:0005515(protein binding);GO:0005576(extracellular region);GO:0005654(nucleoplasm);GO:0005730(nucleolus);GO:0005829(cytosol);GO:0007565(female pregnancy);GO:0016020(membrane);GO:0031093(platelet alpha granule lumen);GO:0070294(renal sodium ion absorption)	NA	NA	NA	MAGE family member D2 [Source:HGNC Symbol;Acc:HGNC:16353]	protein_coding	0.146374	1.70837	13.9009	0.036075	0	0	436.747	8.77066	3.10053e-05	0.00314629	up	yes
80786	0	chr15	-	75355792	75368595	ENST00000565683	26	3300	ENSG00000140400	MAN2C1	GO:0003824(catalytic activity);GO:0004559(alpha-mannosidase activity);GO:0005654(nucleoplasm);GO:0005737(cytoplasm);GO:0005829(cytosol);GO:0005975(carbohydrate metabolic process);GO:0006013(mannose metabolic process);GO:0008152(metabolic process);GO:0009313(oligosaccharide catabolic process);GO:0016787(hydrolase activity);GO:0016798(hydrolase activity, acting on glycosyl bonds);GO:0030246(carbohy…	00511(Other glycan degradation)	K01191	EC:3.2.1.24	mannosidase alpha class 2C member 1 [Source:HGNC Symbol;Acc:HGNC:6827]	protein_coding	0.07608	0.152739	3.93998	0	0	0	13896	13.7624	1.96847e-06	0.000226923	up	yes
117258	0	chr19	+	17720724	17726007	ENST00000598769	4	717	ENSG00000130479	MAP1S	GO:0000226(microtubule cytoskeleton organization);GO:0001578(microtubule bundle formation);GO:0003677(DNA binding);GO:0003779(actin binding);GO:0005515(protein binding);GO:0005634(nucleus);GO:0005654(nucleoplasm);GO:0005730(nucleolus);GO:0005737(cytoplasm);GO:0005819(spindle);GO:0005829(cytosol);GO:0005856(cytoskeleton);GO:0005874(microtubule);GO:0005875(microtubule associated complex);GO:0006259…	NA	K10429	NA	microtubule associated protein 1S [Source:HGNC Symbol;Acc:HGNC:15715]	retained_intron	0.15937	1.10529	0.318775	0.012137	0.015543	0.031829	26.6082	4.7338	0.000291878	0.0244666	up	yes
117754	0	chr19	+	19334173	19337213	ENST00000592069	4	558	ENSG00000129933	MAU2	GO:0000785(chromatin);GO:0003690(double-stranded DNA binding);GO:0005515(protein binding);GO:0005634(nucleus);GO:0005654(nucleoplasm);GO:0005694(chromosome);GO:0007049(cell cycle);GO:0007059(chromosome segregation);GO:0007064(mitotic sister chromatid cohesion);GO:0016604(nuclear body);GO:0032116(SMC loading complex);GO:0034088(maintenance of mitotic sister chromatid cohesion);GO:0047485(protein N…	NA	K11266	NA	MAU2 sister chromatid cohesion factor [Source:HGNC Symbol;Acc:HGNC:29140]	processed_transcript	0.229874	0.102318	0.900552	0	0	0	4109.15	12.0046	0.000408514	0.0325136	up	yes
136081	0	chr2	+	148178700	148472455	ENST00000627651	8	5610	ENSG00000204406	MBD5	GO:0003677(DNA binding);GO:0003682(chromatin binding);GO:0005634(nucleus);GO:0005654(nucleoplasm);GO:0005694(chromosome);GO:0007399(nervous system development);GO:0010369(chromocenter);GO:0016579(protein deubiquitination);GO:0030496(midbody);GO:0040014(regulation of multicellular organism growth);GO:0042025(host cell nucleus);GO:0042593(glucose homeostasis);GO:0050795(regulation of behavior);GO:0…	NA	K23219	NA	methyl-CpG binding domain protein 5 [Source:HGNC Symbol;Acc:HGNC:20444]	protein_coding	0.695314	0.377755	0.711838	0.177137	0.256455	0.175337	2.93122	1.5515	0.000117	0.0108758	up	yes
95309	0	chr17	+	4731428	4733607	ENST00000293777	3	836	ENSG00000161920	MED11	GO:0000151(ubiquitin ligase complex);GO:0003712(transcription coregulator activity);GO:0005515(protein binding);GO:0005634(nucleus);GO:0006357(regulation of transcription by RNA polymerase II);GO:0016567(protein ubiquitination);GO:0016592(mediator complex);GO:0061630(ubiquitin protein ligase activity)	NA	K15131	NA	mediator complex subunit 11 [Source:HGNC Symbol;Acc:HGNC:32687]	protein_coding	10.0854	6.83727	9.21789	2.58285	4.09657	2.95867	2.71222	1.43947	6.42774e-05	0.0062889	up	yes
123479	0	chr19	+	49818342	49836962	ENST00000538643	13	1623	ENSG00000104973	MED25	GO:0000122(negative regulation of transcription by RNA polymerase II);GO:0001223(transcription coactivator binding);GO:0005515(protein binding);GO:0005634(nucleus);GO:0005654(nucleoplasm);GO:0005667(transcription factor complex);GO:0006367(transcription initiation from RNA polymerase II promoter);GO:0008134(transcription factor binding);GO:0016592(mediator complex);GO:0035563(positive regulation …	NA	K15168	NA	mediator complex subunit 25 [Source:HGNC Symbol;Acc:HGNC:28845]	protein_coding	0.584454	0.076228	1.42751	0	0	0	6960.64	12.765	2.43319e-06	0.000278665	up	yes
82139	0	chr15	-	88898713	88913381	ENST00000268151	7	1752	ENSG00000140545	MFGE8	GO:0001525(angiogenesis);GO:0001786(phosphatidylserine binding);GO:0005178(integrin binding);GO:0005201(extracellular matrix structural constituent);GO:0005576(extracellular region);GO:0005615(extracellular space);GO:0005788(endoplasmic reticulum lumen);GO:0006910(phagocytosis, recognition);GO:0006911(phagocytosis, engulfment);GO:0007155(cell adhesion);GO:0007338(single fertilization);GO:0008429(…	NA	K17253	NA	milk fat globule EGF and factor V/VIII domain containing [Source:HGNC Symbol;Acc:HGNC:7036]	protein_coding	21.266	34.5537	11.1113	3.7814	4.32331	5.55851	4.89862	2.29238	0.000668321	0.0493558	up	yes
82138	0	chr15	-	88898683	88913379	ENST00000558018	9	1989	ENSG00000140545	MFGE8	GO:0001525(angiogenesis);GO:0001786(phosphatidylserine binding);GO:0005178(integrin binding);GO:0005201(extracellular matrix structural constituent);GO:0005576(extracellular region);GO:0005615(extracellular space);GO:0005788(endoplasmic reticulum lumen);GO:0006910(phagocytosis, recognition);GO:0006911(phagocytosis, engulfment);GO:0007155(cell adhesion);GO:0007338(single fertilization);GO:0008429(…	NA	K17253	NA	milk fat globule EGF and factor V/VIII domain containing [Source:HGNC Symbol;Acc:HGNC:7036]	nonsense_mediated_decay	0.236118	1.48438	0.176421	0.028018	0.009542	0.015213	35.9449	5.16771	2.82888e-05	0.00289212	up	yes
134160	0	chr2	-	111429319	111494988	ENST00000308604	3	552	ENSG00000172965	MIR4435-2HG	NA	NA	NA	NA	MIR4435-2 host gene [Source:HGNC Symbol;Acc:HGNC:35163]	lncRNA	0.292707	1.44751	0.440715	0	0	0	7269.78	12.8277	2.2996e-05	0.00238877	up	yes
160533	0	chr3	-	49907160	49929541	ENST00000645862	6	3708	ENSG00000164077	MON1A	GO:0005085(guanyl-nucleotide exchange factor activity);GO:0005515(protein binding);GO:0005829(cytosol);GO:0006623(protein targeting to vacuole);GO:0009306(protein secretion);GO:0035658(Mon1-Ccz1 complex)	NA	K20195	NA	MON1 homolog A, secretory trafficking associated [Source:HGNC Symbol;Acc:HGNC:28207]	protein_coding	0.316827	1.83161	0.348773	0	0	0	8324.05	13.0231	9.54416e-09	2.49013e-06	up	yes
96196	0	chr17	+	7583852	7592494	ENST00000584378	5	475	ENSG00000129255	MPDU1	GO:0005515(protein binding);GO:0005789(endoplasmic reticulum membrane);GO:0006457(protein folding);GO:0006488(dolichol-linked oligosaccharide biosynthetic process);GO:0009312(oligosaccharide biosynthetic process);GO:0016020(membrane);GO:0016021(integral component of membrane)	NA	K09660	NA	mannose-P-dolichol utilization defect 1 [Source:HGNC Symbol;Acc:HGNC:7207]	protein_coding	0.115364	0.659463	0.248747	0	0	0	3411.91	11.7364	0.000659514	0.0488522	up	yes
221421	0	chr8	+	144148645	144261809	ENST00000534366	42	5092	ENSG00000179832	MROH1	GO:0005515(protein binding)	NA	NA	NA	maestro heat like repeat family member 1 [Source:HGNC Symbol;Acc:HGNC:26958]	protein_coding	2.74555	0.01329	1.66471	0	0	0	14745.1	13.848	2.95171e-07	3.56664e-05	up	yes
14898	0	chr1	+	54200196	54225464	ENST00000605337	7	1582	ENSG00000116221	MRPL37	GO:0003723(RNA binding);GO:0003735(structural constituent of ribosome);GO:0005739(mitochondrion);GO:0005743(mitochondrial inner membrane);GO:0005761(mitochondrial ribosome);GO:0005762(mitochondrial large ribosomal subunit);GO:0005840(ribosome);GO:0006412(translation);GO:0070125(mitochondrial translational elongation);GO:0070126(mitochondrial translational termination)	NA	K17418	NA	mitochondrial ribosomal protein L37 [Source:HGNC Symbol;Acc:HGNC:14034]	protein_coding	6.94726	2.84792	5.76491	0.811894	1.05842	0.152612	7.69187	2.94334	0.000258037	0.0219442	up	yes
115065	0	chr19	+	10252276	10258623	ENST00000588502	6	827	ENSG00000105364	MRPL4	GO:0003723(RNA binding);GO:0003735(structural constituent of ribosome);GO:0005515(protein binding);GO:0005739(mitochondrion);GO:0005743(mitochondrial inner membrane);GO:0005762(mitochondrial large ribosomal subunit);GO:0005840(ribosome);GO:0006412(translation);GO:0070125(mitochondrial translational elongation);GO:0070126(mitochondrial translational termination)	03010(Ribosome)	K02926	NA	mitochondrial ribosomal protein L4 [Source:HGNC Symbol;Acc:HGNC:14276]	protein_coding	0.965782	0.661536	1.60745	0.169061	0.0358	0.132299	9.59417	3.26216	1.47276e-05	0.00155885	up	yes
171126	0	chr4	+	3244369	3256613	ENST00000507492	6	2289	ENSG00000188981	MSANTD1	GO:0016604(nuclear body);GO:0045893(positive regulation of transcription, DNA-templated)	NA	NA	NA	Myb/SANT DNA binding domain containing 1 [Source:HGNC Symbol;Acc:HGNC:33741]	protein_coding	0.087895	0.148679	0.025248	0	0	0	872.74	9.76941	0.000397162	0.0316922	up	yes
193644	0	chr6	+	31741246	31762635	ENST00000463144	22	2296	ENSG00000204410	MSH5	GO:0000166(nucleotide binding);GO:0000228(nuclear chromosome);GO:0003677(DNA binding);GO:0005515(protein binding);GO:0005524(ATP binding);GO:0005634(nucleus);GO:0006281(DNA repair);GO:0006298(mismatch repair);GO:0006974(cellular response to DNA damage stimulus);GO:0007131(reciprocal meiotic recombination);GO:0008094(DNA-dependent ATPase activity);GO:0030983(mismatched DNA binding);GO:0051321(meio…	NA	K08741	NA	mutS homolog 5 [Source:HGNC Symbol;Acc:HGNC:7328]	nonsense_mediated_decay	0.066465	0.178649	0.763827	0.000466	0	0	2165.11	11.0802	1.74123e-05	0.0018304	up	yes
83950	0	chr16	+	761089	768861	ENST00000382862	17	2116	ENSG00000102854	MSLN	GO:0005515(protein binding);GO:0005576(extracellular region);GO:0005615(extracellular space);GO:0005788(endoplasmic reticulum lumen);GO:0005794(Golgi apparatus);GO:0005886(plasma membrane);GO:0007155(cell adhesion);GO:0007160(cell-matrix adhesion);GO:0009986(cell surface);GO:0016020(membrane);GO:0031016(pancreas development);GO:0031225(anchored component of membrane);GO:0043687(post-translational…	NA	K20733	NA	mesothelin [Source:HGNC Symbol;Acc:HGNC:7371]	protein_coding	1.62946	3.49542	2.87397	0.029855	0.064462	0.142564	33.7674	5.07756	1.86353e-09	8.01775e-07	up	yes
160430	0	chr3	-	49686968	49688658	ENST00000490966	4	829	ENSG00000173531	MST1	GO:0004252(serine-type endopeptidase activity);GO:0005737(cytoplasm);GO:0005773(vacuole);GO:0006508(proteolysis);GO:0007283(spermatogenesis);GO:0007566(embryo implantation);GO:0010628(positive regulation of gene expression);GO:0010758(regulation of macrophage chemotaxis);GO:0019899(enzyme binding);GO:0030317(flagellated sperm motility);GO:0030879(mammary gland development);GO:0030971(receptor tyr…	NA	NA	NA	macrophage stimulating 1 [Source:HGNC Symbol;Acc:HGNC:7380]	retained_intron	0.104032	0.18612	0.263211	0	0	0	1844.54	10.849	0.000204544	0.0178105	up	yes
142492	0	chr2	-	241095869	241102299	ENST00000406593	3	802	ENSG00000122085	MTERF4	GO:0003690(double-stranded DNA binding);GO:0003723(RNA binding);GO:0005515(protein binding);GO:0005739(mitochondrion);GO:0005759(mitochondrial matrix);GO:0005762(mitochondrial large ribosomal subunit);GO:0005829(cytosol);GO:0006355(regulation of transcription, DNA-templated);GO:0006364(rRNA processing);GO:0006390(mitochondrial transcription);GO:0006626(protein targeting to mitochondrion);GO:00075…	NA	K15032	NA	mitochondrial transcription termination factor 4 [Source:HGNC Symbol;Acc:HGNC:28785]	protein_coding	0.834286	0.836856	0.801379	0	0	0	8241.74	13.0087	2.10312e-09	8.82068e-07	up	yes
142496	0	chr2	-	241097187	241102311	ENST00000407095	3	799	ENSG00000122085	MTERF4	GO:0003690(double-stranded DNA binding);GO:0003723(RNA binding);GO:0005515(protein binding);GO:0005739(mitochondrion);GO:0005759(mitochondrial matrix);GO:0005762(mitochondrial large ribosomal subunit);GO:0005829(cytosol);GO:0006355(regulation of transcription, DNA-templated);GO:0006364(rRNA processing);GO:0006390(mitochondrial transcription);GO:0006626(protein targeting to mitochondrion);GO:00075…	NA	K15032	NA	mitochondrial transcription termination factor 4 [Source:HGNC Symbol;Acc:HGNC:28785]	protein_coding	0.266249	0.325609	0.570166	0.04698	0.08164	0.048904	6.54573	2.71055	0.000453124	0.035603	up	yes
142477	0	chr2	-	241072169	241102332	ENST00000464344	5	3993	ENSG00000122085	MTERF4	GO:0003690(double-stranded DNA binding);GO:0003723(RNA binding);GO:0005515(protein binding);GO:0005739(mitochondrion);GO:0005759(mitochondrial matrix);GO:0005762(mitochondrial large ribosomal subunit);GO:0005829(cytosol);GO:0006355(regulation of transcription, DNA-templated);GO:0006364(rRNA processing);GO:0006390(mitochondrial transcription);GO:0006626(protein targeting to mitochondrion);GO:00075…	NA	K15032	NA	mitochondrial transcription termination factor 4 [Source:HGNC Symbol;Acc:HGNC:28785]	processed_transcript	0.029797	0.039959	0.148069	0	0	0	726.083	9.50399	4.54912e-05	0.00453388	up	yes
213335	0	chr8	-	17645926	17676493	ENST00000634613	9	1193	ENSG00000129422	MTUS1	GO:0005615(extracellular space);GO:0005634(nucleus);GO:0005730(nucleolus);GO:0005737(cytoplasm);GO:0005739(mitochondrion);GO:0005794(Golgi apparatus);GO:0005815(microtubule organizing center);GO:0005819(spindle);GO:0005856(cytoskeleton);GO:0005874(microtubule);GO:0005886(plasma membrane);GO:0008017(microtubule binding);GO:0010758(regulation of macrophage chemotaxis);GO:0015630(microtubule cytoske…	NA	NA	NA	microtubule associated scaffold protein 1 [Source:HGNC Symbol;Acc:HGNC:29789]	protein_coding	0.058923	0.077561	0.214705	0	0	0	1170.63	10.1931	0.000645502	0.0480459	up	yes
189961	0	chr5	-	177306817	177311895	ENST00000423571	5	1534	ENSG00000213347	MXD3	GO:0000122(negative regulation of transcription by RNA polymerase II);GO:0000790(nuclear chromatin);GO:0000977(RNA polymerase II regulatory region sequence-specific DNA binding);GO:0000981(DNA-binding transcription factor activity, RNA polymerase II-specific);GO:0001227(DNA-binding transcription repressor activity, RNA polymerase II-specific);GO:0003677(DNA binding);GO:0005515(protein binding);GO…	NA	K09114	NA	MAX dimerization protein 3 [Source:HGNC Symbol;Acc:HGNC:14008]	protein_coding	0.69293	0.743443	1.14201	0.120883	0.210338	0.28218	4.20343	2.07157	0.000317501	0.0263093	up	yes
54958	0	chr12	+	53299750	53307171	ENST00000548632	6	988	ENSG00000139637	MYG1	GO:0003674(molecular_function);GO:0004518(nuclease activity);GO:0005515(protein binding);GO:0005634(nucleus);GO:0005654(nucleoplasm);GO:0005730(nucleolus);GO:0005737(cytoplasm);GO:0005739(mitochondrion);GO:0005759(mitochondrial matrix);GO:0016787(hydrolase activity);GO:0035641(locomotory exploration behavior);GO:0090305(nucleic acid phosphodiester bond hydrolysis)	NA	NA	NA	MYG1 exonuclease [Source:HGNC Symbol;Acc:HGNC:17590]	protein_coding	0.404561	0.157406	1.75333	0	0	0	7717.66	12.9139	4.62818e-06	0.000518454	up	yes
170578	0	chr4	+	673941	682022	ENST00000505477	7	584	ENSG00000215375	MYL5	GO:0005509(calcium ion binding);GO:0005829(cytosol);GO:0005859(muscle myosin complex);GO:0006936(muscle contraction);GO:0006937(regulation of muscle contraction);GO:0008307(structural constituent of muscle);GO:0016459(myosin complex);GO:0046872(metal ion binding)	04360(Axon guidance);04510(Focal adhesion);04670(Leukocyte transendothelial migration);04810(Regulation of actin cytoskeleton)	K12753	NA	myosin light chain 5 [Source:HGNC Symbol;Acc:HGNC:7586]	protein_coding	0.495869	0.885874	2.27342	0	0	0	12183.9	13.5727	3.40189e-07	4.0945e-05	up	yes
85261	0	chr16	+	3458078	3486952	ENST00000575076	7	2531	ENSG00000122390	NAA60	GO:0000139(Golgi membrane);GO:0004402(histone acetyltransferase activity);GO:0004596(peptide alpha-N-acetyltransferase activity);GO:0005515(protein binding);GO:0005794(Golgi apparatus);GO:0006325(chromatin organization);GO:0006334(nucleosome assembly);GO:0006474(N-terminal protein amino acid acetylation);GO:0007059(chromosome segregation);GO:0008080(N-acetyltransferase activity);GO:0008283(cell p…	NA	K21121	EC:2.3.1.259	N-alpha-acetyltransferase 60, NatF catalytic subunit [Source:HGNC Symbol;Acc:HGNC:25875]	protein_coding	8.79518	7.01236	5.92602	3.17594	2.75686	3.18101	2.38468	1.2538	0.000636034	0.047485	up	yes
55806	0	chr12	+	56222015	56229032	ENST00000399713	7	663	ENSG00000139579	NABP2	GO:0000724(double-strand break repair via homologous recombination);GO:0000784(nuclear chromosome, telomeric region);GO:0003676(nucleic acid binding);GO:0003677(DNA binding);GO:0003697(single-stranded DNA binding);GO:0005515(protein binding);GO:0005634(nucleus);GO:0005654(nucleoplasm);GO:0005829(cytosol);GO:0006281(DNA repair);GO:0006974(cellular response to DNA damage stimulus);GO:0007093(mitoti…	NA	NA	NA	nucleic acid binding protein 2 [Source:HGNC Symbol;Acc:HGNC:28412]	protein_coding	0.09171	0.52123	0.610219	0	0	0	4077.2	11.9934	0.000122337	0.0112781	up	yes
228845	0	chr9	-	136006537	136050580	ENST00000371753	5	6802	ENSG00000148411	NACC2	GO:0000122(negative regulation of transcription by RNA polymerase II);GO:0000790(nuclear chromatin);GO:0000978(RNA polymerase II cis-regulatory region sequence-specific DNA binding);GO:0001227(DNA-binding transcription repressor activity, RNA polymerase II-specific);GO:0003700(DNA-binding transcription factor activity);GO:0005515(protein binding);GO:0005634(nucleus);GO:0005730(nucleolus);GO:00057…	NA	K10486	NA	NACC family member 2 [Source:HGNC Symbol;Acc:HGNC:23846]	protein_coding	9.94417	9.98496	7.43785	0.128106	0.140626	0.117686	70.8222	6.14613	1.02395e-49	1.2583e-44	up	yes
122631	0	chr19	-	47490844	47515043	ENST00000601208	10	989	ENSG00000105402	NAPA	GO:0000139(Golgi membrane);GO:0000149(SNARE binding);GO:0005483(soluble NSF attachment protein activity);GO:0005515(protein binding);GO:0005774(vacuolar membrane);GO:0005829(cytosol);GO:0005886(plasma membrane);GO:0006886(intracellular protein transport);GO:0006888(endoplasmic reticulum to Golgi vesicle-mediated transport);GO:0006890(retrograde vesicle-mediated transport, Golgi to endoplasmic ret…	04721(Synaptic vesicle cycle)	K15296	NA	NSF attachment protein alpha [Source:HGNC Symbol;Acc:HGNC:7641]	nonsense_mediated_decay	0.422431	0.47459	0.372771	0	0	0.013632	93.1479	6.54145	8.81787e-06	0.00096064	up	yes
144342	0	chr20	-	23374519	23421519	ENST00000617876	11	3883	ENSG00000125814	NAPB	GO:0005483(soluble NSF attachment protein activity);GO:0005515(protein binding);GO:0005774(vacuolar membrane);GO:0006886(intracellular protein transport);GO:0010807(regulation of synaptic vesicle priming);GO:0015031(protein transport);GO:0016020(membrane);GO:0016192(vesicle-mediated transport);GO:0019905(syntaxin binding);GO:0031201(SNARE complex);GO:0035249(synaptic transmission, glutamatergic);…	NA	NA	NA	NSF attachment protein beta [Source:HGNC Symbol;Acc:HGNC:15751]	protein_coding	0.006923	1.12076	0.01128	0.001931	0.005009	0	164.116	7.35857	0.000605082	0.0456737	up	yes
12508	0	chr1	+	35557473	35566772	ENST00000373253	7	3677	ENSG00000020129	NCDN	GO:0005515(protein binding);GO:0005737(cytoplasm);GO:0005768(endosome);GO:0005829(cytosol);GO:0010008(endosome membrane);GO:0016020(membrane);GO:0030054(cell junction);GO:0030425(dendrite);GO:0031175(neuron projection development);GO:0042995(cell projection);GO:0043005(neuron projection);GO:0043025(neuronal cell body);GO:0043204(perikaryon);GO:0045202(synapse);GO:0045453(bone resorption);GO:00481…	NA	NA	NA	neurochondrin [Source:HGNC Symbol;Acc:HGNC:17597]	protein_coding	0.056721	0.134506	0.078488	0	0	0	899.05	9.81226	5.25244e-06	0.000585714	up	yes
164249	0	chr3	+	120596355	120601639	ENST00000461682	2	821	ENSG00000065518	NDUFB4	GO:0005739(mitochondrion);GO:0005743(mitochondrial inner membrane);GO:0005747(mitochondrial respiratory chain complex I);GO:0006120(mitochondrial electron transport, NADH to ubiquinone);GO:0006979(response to oxidative stress);GO:0008137(NADH dehydrogenase (ubiquinone) activity);GO:0016020(membrane);GO:0016021(integral component of membrane);GO:0031965(nuclear membrane);GO:0032981(mitochondrial r…	00190(Oxidative phosphorylation);04714(Thermogenesis);04723(Retrograde endocannabinoid signaling);04932(Non-alcoholic fatty liver disease (NAFLD));05010(Alzheimer disease);05012(Parkinson disease);05016(Huntington disease)	K03960	NA	NADH:ubiquinone oxidoreductase subunit B4 [Source:HGNC Symbol;Acc:HGNC:7699]	nonsense_mediated_decay	1.66218	2.073	0.558955	0.0934	0.128662	0.233767	9.42049	3.2358	0.000155507	0.0139896	up	yes
168138	0	chr3	+	179604826	179624091	ENST00000482604	7	671	ENSG00000136521	NDUFB5	GO:0005515(protein binding);GO:0005654(nucleoplasm);GO:0005739(mitochondrion);GO:0005743(mitochondrial inner membrane);GO:0005747(mitochondrial respiratory chain complex I);GO:0006120(mitochondrial electron transport, NADH to ubiquinone);GO:0008137(NADH dehydrogenase (ubiquinone) activity);GO:0016020(membrane);GO:0016021(integral component of membrane);GO:0032981(mitochondrial respiratory chain c…	00190(Oxidative phosphorylation);04714(Thermogenesis);04723(Retrograde endocannabinoid signaling);04932(Non-alcoholic fatty liver disease (NAFLD));05010(Alzheimer disease);05012(Parkinson disease);05016(Huntington disease)	K03961	NA	NADH:ubiquinone oxidoreductase subunit B5 [Source:HGNC Symbol;Acc:HGNC:7700]	protein_coding	11.5818	0.53456	0.243758	0	0	0	41200.4	15.3304	6.94767e-06	0.000764349	up	yes
219601	0	chr8	+	124539101	124580648	ENST00000606244	4	1565	ENSG00000147684	NDUFB9	GO:0005515(protein binding);GO:0005739(mitochondrion);GO:0005743(mitochondrial inner membrane);GO:0005747(mitochondrial respiratory chain complex I);GO:0006120(mitochondrial electron transport, NADH to ubiquinone);GO:0007605(sensory perception of sound);GO:0008137(NADH dehydrogenase (ubiquinone) activity);GO:0016020(membrane);GO:0032981(mitochondrial respiratory chain complex I assembly);GO:00551…	00190(Oxidative phosphorylation);04714(Thermogenesis);04723(Retrograde endocannabinoid signaling);04932(Non-alcoholic fatty liver disease (NAFLD));05010(Alzheimer disease);05012(Parkinson disease);05016(Huntington disease)	K03965	NA	NADH:ubiquinone oxidoreductase subunit B9 [Source:HGNC Symbol;Acc:HGNC:7704]	protein_coding	0.085978	0.187657	3.93182	0.00106	0	0	3967.41	11.954	1.80111e-05	0.00189012	up	yes
145448	0	chr20	-	35690526	35699355	ENST00000421540	6	563	ENSG00000244005	NFS1	GO:0003824(catalytic activity);GO:0005515(protein binding);GO:0005634(nucleus);GO:0005654(nucleoplasm);GO:0005737(cytoplasm);GO:0005739(mitochondrion);GO:0005759(mitochondrial matrix);GO:0005829(cytosol);GO:0006777(Mo-molybdopterin cofactor biosynthetic process);GO:0016226(iron-sulfur cluster assembly);GO:0016740(transferase activity);GO:0018283(iron incorporation into metallo-sulfur cluster);GO:…	00730(Thiamine metabolism);04122(Sulfur relay system)	K04487	EC:2.8.1.7	NFS1 cysteine desulfurase [Source:HGNC Symbol;Acc:HGNC:15910]	processed_transcript	0.421894	1.25594	0.349558	0	0	0	6757.97	12.7224	1.30283e-05	0.00138856	up	yes
173061	0	chr4	-	47847240	47914583	ENST00000507489	23	3880	ENSG00000170448	NFXL1	GO:0000790(nuclear chromatin);GO:0000977(RNA polymerase II regulatory region sequence-specific DNA binding);GO:0000981(DNA-binding transcription factor activity, RNA polymerase II-specific);GO:0003700(DNA-binding transcription factor activity);GO:0005634(nucleus);GO:0006355(regulation of transcription, DNA-templated);GO:0006357(regulation of transcription by RNA polymerase II);GO:0008270(zinc ion…	NA	K15683	NA	nuclear transcription factor, X-box binding like 1 [Source:HGNC Symbol;Acc:HGNC:18726]	protein_coding	2.6918	2.08888	3.61709	0.040282	0	0.001999	198.618	7.63385	8.24094e-09	2.25516e-06	up	yes
90178	0	chr16	+	57043581	57083524	ENST00000537056	31	3430	ENSG00000140853	NLRC5	GO:0000166(nucleotide binding);GO:0000978(RNA polymerase II cis-regulatory region sequence-specific DNA binding);GO:0002376(immune system process);GO:0005515(protein binding);GO:0005524(ATP binding);GO:0005634(nucleus);GO:0005737(cytoplasm);GO:0005813(centrosome);GO:0005829(cytosol);GO:0009617(response to bacterium);GO:0032088(negative regulation of NF-kappaB transcription factor activity);GO:003…	NA	K22615	NA	NLR family CARD domain containing 5 [Source:HGNC Symbol;Acc:HGNC:29933]	nonsense_mediated_decay	0.059667	0.161856	0.450782	0	0	0	2241.02	11.1299	1.34204e-06	0.00015647	up	yes
125031	0	chr19	+	54965252	55001142	ENST00000543010	13	3576	ENSG00000022556	NLRP2	GO:0000166(nucleotide binding);GO:0000784(nuclear chromosome, telomeric region);GO:0002376(immune system process);GO:0005515(protein binding);GO:0005524(ATP binding);GO:0005737(cytoplasm);GO:0005794(Golgi apparatus);GO:0005829(cytosol);GO:0006915(apoptotic process);GO:0006954(inflammatory response);GO:0032088(negative regulation of NF-kappaB transcription factor activity);GO:0032090(Pyrin domain …	NA	K19409	NA	NLR family pyrin domain containing 2 [Source:HGNC Symbol;Acc:HGNC:22948]	protein_coding	0.102826	0.042958	0.059625	0	0	0	684.697	9.41932	1.08783e-05	0.00117264	up	yes
159814	0	chr3	-	48293997	48298524	ENST00000426689	5	1209	ENSG00000172113	NME6	GO:0000166(nucleotide binding);GO:0004550(nucleoside diphosphate kinase activity);GO:0005515(protein binding);GO:0005524(ATP binding);GO:0005739(mitochondrion);GO:0006165(nucleoside diphosphate phosphorylation);GO:0006183(GTP biosynthetic process);GO:0006228(UTP biosynthetic process);GO:0006241(CTP biosynthetic process);GO:0006915(apoptotic process);GO:0009117(nucleotide metabolic process);GO:001…	00230(Purine metabolism);00240(Pyrimidine metabolism);00983(Drug metabolism - other enzymes)	K00940	EC:2.7.4.6	NME/NM23 nucleoside diphosphate kinase 6 [Source:HGNC Symbol;Acc:HGNC:20567]	protein_coding	1.06451	0.784875	1.17921	0.419429	0.330479	0.35138	2.75005	1.45946	5.56753e-05	0.0054954	up	yes
34199	0	chr10	+	102152389	102163870	ENST00000605788	13	3723	ENSG00000166197	NOLC1	GO:0000166(nucleotide binding);GO:0000278(mitotic cell cycle);GO:0001042(RNA polymerase I core binding);GO:0001650(fibrillar center);GO:0003677(DNA binding);GO:0003700(DNA-binding transcription factor activity);GO:0003723(RNA binding);GO:0005515(protein binding);GO:0005524(ATP binding);GO:0005525(GTP binding);GO:0005634(nucleus);GO:0005654(nucleoplasm);GO:0005730(nucleolus);GO:0005737(cytoplasm);…	NA	NA	NA	nucleolar and coiled-body phosphoprotein 1 [Source:HGNC Symbol;Acc:HGNC:15608]	protein_coding	50.0399	31.9691	40.7622	15.7294	21.8785	14.4679	2.35754	1.23728	0.000235581	0.0202305	up	yes
86558	0	chr16	+	16232601	16294806	ENST00000263012	32	3911	ENSG00000103226	NOMO3	GO:0003674(molecular_function);GO:0005515(protein binding);GO:0005575(cellular_component);GO:0005789(endoplasmic reticulum membrane);GO:0008150(biological_process);GO:0016020(membrane);GO:0016021(integral component of membrane);GO:0030246(carbohydrate binding)	NA	NA	NA	NODAL modulator 3 [Source:HGNC Symbol;Acc:HGNC:25242]	protein_coding	0.936507	8.80008	3.18616	0	0	0	43075.8	15.3946	1.70757e-12	4.28241e-09	up	yes
143145	0	chr20	+	2652649	2655512	ENST00000445139	6	856	ENSG00000101361	NOP56	GO:0001650(fibrillar center);GO:0003723(RNA binding);GO:0005515(protein binding);GO:0005634(nucleus);GO:0005654(nucleoplasm);GO:0005730(nucleolus);GO:0005732(small nucleolar ribonucleoprotein complex);GO:0005737(cytoplasm);GO:0006364(rRNA processing);GO:0016020(membrane);GO:0030515(snoRNA binding);GO:0031428(box C/D snoRNP complex);GO:0032040(small-subunit processome);GO:0042254(ribosome biogenes…	03008(Ribosome biogenesis in eukaryotes)	K14564	NA	NOP56 ribonucleoprotein [Source:HGNC Symbol;Acc:HGNC:15911]	protein_coding	1.03589	2.93906	1.7912	0	0	0	19220.5	14.2304	6.68157e-10	4.08032e-07	up	yes
9041	0	chr1	-	5862813	5992473	ENST00000489180	33	5548	ENSG00000131697	NPHP4	GO:0005198(structural molecule activity);GO:0005515(protein binding);GO:0005634(nucleus);GO:0005654(nucleoplasm);GO:0005737(cytoplasm);GO:0005813(centrosome);GO:0005815(microtubule organizing center);GO:0005829(cytosol);GO:0005856(cytoskeleton);GO:0005911(cell-cell junction);GO:0005923(bicellular tight junction);GO:0005929(cilium);GO:0007165(signal transduction);GO:0007632(visual behavior);GO:001…	NA	K16478	NA	nephrocystin 4 [Source:HGNC Symbol;Acc:HGNC:19104]	nonsense_mediated_decay	0.099611	1.58239	0.956833	0.081882	0.027853	0.053796	16.1366	4.01226	0.000233809	0.0200924	up	yes
14167	0	chr1	+	46341187	46362192	ENST00000537428	6	2087	ENSG00000117481	NSUN4	GO:0001510(RNA methylation);GO:0003723(RNA binding);GO:0005515(protein binding);GO:0005739(mitochondrion);GO:0005759(mitochondrial matrix);GO:0005762(mitochondrial large ribosomal subunit);GO:0006364(rRNA processing);GO:0008168(methyltransferase activity);GO:0009383(rRNA (cytosine-C5-)-methyltransferase activity);GO:0016740(transferase activity);GO:0019843(rRNA binding);GO:0031167(rRNA methylatio…	NA	K21970	EC:2.1.1.-	NOP2/Sun RNA methyltransferase 4 [Source:HGNC Symbol;Acc:HGNC:31802]	protein_coding	1.11288	0.260374	0.038794	0	0	0	4706.82	12.2005	1.66672e-05	0.00175358	up	yes
205651	0	chr7	-	73303235	73308816	ENST00000310326	10	1602	ENSG00000130305	NSUN5	GO:0001510(RNA methylation);GO:0003723(RNA binding);GO:0005634(nucleus);GO:0005654(nucleoplasm);GO:0005730(nucleolus);GO:0006364(rRNA processing);GO:0008168(methyltransferase activity);GO:0009383(rRNA (cytosine-C5-)-methyltransferase activity);GO:0014003(oligodendrocyte development);GO:0016740(transferase activity);GO:0021987(cerebral cortex development);GO:0022038(corpus callosum development);GO…	NA	K15264	EC:2.1.1.311	NOP2/Sun RNA methyltransferase 5 [Source:HGNC Symbol;Acc:HGNC:16385]	protein_coding	1.26203	2.92614	0.439317	0	0	0	15425	13.913	7.16331e-09	2.07613e-06	up	yes
58494	0	chr12	-	95657807	95790764	ENST00000343702	10	3621	ENSG00000074527	NTN4	GO:0005515(protein binding);GO:0005576(extracellular region);GO:0005604(basement membrane);GO:0005886(plasma membrane);GO:0007411(axon guidance);GO:0009887(animal organ morphogenesis);GO:0009888(tissue development);GO:0016322(neuron remodeling);GO:0016477(cell migration);GO:0034446(substrate adhesion-dependent cell spreading);GO:0043237(laminin-1 binding);GO:0043256(laminin complex);GO:0060668(re…	04360(Axon guidance)	K06845	NA	netrin 4 [Source:HGNC Symbol;Acc:HGNC:13658]	protein_coding	5.23948	3.57097	5.70427	2.38265	2.41828	2.11435	2.09893	1.06966	1.2944e-05	0.00138077	up	yes
44569	0	chr11	-	72002865	72035987	ENST00000620566	24	7012	ENSG00000137497	NUMA1	GO:0000132(establishment of mitotic spindle orientation);GO:0000139(Golgi membrane);GO:0000922(spindle pole);GO:0001578(microtubule bundle formation);GO:0005198(structural molecule activity);GO:0005515(protein binding);GO:0005634(nucleus);GO:0005654(nucleoplasm);GO:0005694(chromosome);GO:0005737(cytoplasm);GO:0005794(Golgi apparatus);GO:0005813(centrosome);GO:0005815(microtubule organizing center…	NA	K16808	NA	nuclear mitotic apparatus protein 1 [Source:HGNC Symbol;Acc:HGNC:8059]	protein_coding	5.81499	4.9856	3.00165	1.3134	0.902997	0.83048	4.52996	2.1795	1.17462e-05	0.00126066	up	yes
174290	0	chr4	-	76115301	76148397	ENST00000512151	11	1385	ENSG00000138750	NUP54	GO:0005515(protein binding);GO:0005634(nucleus);GO:0005635(nuclear envelope);GO:0005643(nuclear pore);GO:0006110(regulation of glycolytic process);GO:0006406(mRNA export from nucleus);GO:0006409(tRNA export from nucleus);GO:0006605(protein targeting);GO:0006607(NLS-bearing protein import into nucleus);GO:0006913(nucleocytoplasmic transport);GO:0006999(nuclear pore organization);GO:0015031(protein…	03013(RNA transport)	K14308	NA	nucleoporin 54 [Source:HGNC Symbol;Acc:HGNC:17359]	nonsense_mediated_decay	0.310222	0.122952	0.545184	0	0	0	3261.19	11.6712	1.65828e-06	0.000192428	up	yes
4756	0	X	+	109536664	109542974	ENST00000372107	5	937	ENSG00000101888	NXT2	GO:0005515(protein binding);GO:0005634(nucleus);GO:0005654(nucleoplasm);GO:0005737(cytoplasm);GO:0005829(cytosol);GO:0006606(protein import into nucleus);GO:0006913(nucleocytoplasmic transport);GO:0015031(protein transport);GO:0044613(nuclear pore central transport channel);GO:0048471(perinuclear region of cytoplasm);GO:0051028(mRNA transport)	03008(Ribosome biogenesis in eukaryotes);03013(RNA transport);03015(mRNA surveillance pathway);05164(Influenza A)	K14285	NA	nuclear transport factor 2 like export factor 2 [Source:HGNC Symbol;Acc:HGNC:18151]	protein_coding	0.587611	0.044688	0.741521	0.005556	0	0.00946	91.4904	6.51555	0.000295787	0.0247211	up	yes
156080	0	chr22	-	50530480	50532077	ENST00000428989	6	762	ENSG00000177989	ODF3B	GO:0005515(protein binding);GO:0005856(cytoskeleton)	NA	NA	NA	outer dense fiber of sperm tails 3B [Source:HGNC Symbol;Acc:HGNC:34388]	protein_coding	1.42532	2.00664	0.953237	0.080934	0.116978	0	22.1573	4.46971	4.61052e-05	0.00459136	up	yes
147853	0	chr20	+	62804835	62814000	ENST00000290291	7	2410	ENSG00000060491	OGFR	GO:0001558(regulation of cell growth);GO:0004985(opioid receptor activity);GO:0005515(protein binding);GO:0005575(cellular_component);GO:0005634(nucleus);GO:0005737(cytoplasm);GO:0016020(membrane);GO:0038003(opioid receptor signaling pathway);GO:0038023(signaling receptor activity);GO:0040008(regulation of growth)	NA	NA	NA	opioid growth factor receptor [Source:HGNC Symbol;Acc:HGNC:15768]	protein_coding	50.7585	113.06	51.0389	16.1105	10.2895	16.1578	5.04861	2.33589	0.000272978	0.0230711	up	yes
146208	0	chr20	+	44212834	44225969	ENST00000656858	2	3319	ENSG00000223891	OSER1-DT	NA	NA	NA	NA	OSER1 divergent transcript [Source:HGNC Symbol;Acc:HGNC:48585]	lncRNA	0.186531	0.056998	0.014783	0	0.000673	0	383.822	8.58429	0.000571465	0.0434833	up	yes
107377	0	chr17	-	81843166	81847327	ENST00000415593	7	1669	ENSG00000185624	P4HB	GO:0003723(RNA binding);GO:0003756(protein disulfide isomerase activity);GO:0003779(actin binding);GO:0004656(procollagen-proline 4-dioxygenase activity);GO:0005178(integrin binding);GO:0005515(protein binding);GO:0005576(extracellular region);GO:0005783(endoplasmic reticulum);GO:0005788(endoplasmic reticulum lumen);GO:0005793(endoplasmic reticulum-Golgi intermediate compartment);GO:0005829(cytos…	04141(Protein processing in endoplasmic reticulum)	K09580	EC:5.3.4.1	prolyl 4-hydroxylase subunit beta [Source:HGNC Symbol;Acc:HGNC:8548]	protein_coding	19.6318	9.02563	29.431	0	0	0	193628	17.5629	7.80103e-22	1.91729e-17	up	yes
83420	0	chr15	-	101364908	101489984	ENST00000331826	14	2309	ENSG00000140479	PCSK6	GO:0004175(endopeptidase activity);GO:0004252(serine-type endopeptidase activity);GO:0005515(protein binding);GO:0005576(extracellular region);GO:0005615(extracellular space);GO:0005783(endoplasmic reticulum);GO:0005796(Golgi lumen);GO:0005886(plasma membrane);GO:0006508(proteolysis);GO:0007354(zygotic determination of anterior/posterior axis, embryo);GO:0007368(determination of left/right symmet…	NA	K08672	EC:3.4.21.-	proprotein convertase subtilisin/kexin type 6 [Source:HGNC Symbol;Acc:HGNC:8569]	protein_coding	2.56514	4.38491	2.82944	0.496645	0.949881	0.3325	5.4971	2.45867	0.000100208	0.00946376	up	yes
97427	0	chr17	-	17505563	17591679	ENST00000435340	8	960	ENSG00000133027	PEMT	GO:0000773(phosphatidyl-N-methylethanolamine N-methyltransferase activity);GO:0001835(blastocyst hatching);GO:0004608(phosphatidylethanolamine N-methyltransferase activity);GO:0005739(mitochondrion);GO:0005783(endoplasmic reticulum);GO:0005789(endoplasmic reticulum membrane);GO:0006629(lipid metabolic process);GO:0006650(glycerophospholipid metabolic process);GO:0006656(phosphatidylcholine biosyn…	00564(Glycerophospholipid metabolism)	K00551	2.1.1.71;EC:2.1.1.17	phosphatidylethanolamine N-methyltransferase [Source:HGNC Symbol;Acc:HGNC:8830]	protein_coding	1.58873	4.59691	0.658994	0.111509	0	0.044115	43.9819	5.45884	8.23153e-05	0.00789039	up	yes
28631	0	chr10	+	6202932	6254644	ENST00000640683	15	2311	ENSG00000170525	PFKFB3	GO:0000166(nucleotide binding);GO:0003824(catalytic activity);GO:0003873(6-phosphofructo-2-kinase activity);GO:0004331(fructose-2,6-bisphosphate 2-phosphatase activity);GO:0005515(protein binding);GO:0005524(ATP binding);GO:0005654(nucleoplasm);GO:0005829(cytosol);GO:0006000(fructose metabolic process);GO:0006003(fructose 2,6-bisphosphate metabolic process);GO:0007420(brain development);GO:000815…	00051(Fructose and mannose metabolism);04066(HIF-1 signaling pathway);04152(AMPK signaling pathway)	K01103	3.1.3.46;EC:2.7.1.105	6-phosphofructo-2-kinase/fructose-2,6-biphosphatase 3 [Source:HGNC Symbol;Acc:HGNC:8874]	protein_coding	1.27362	0.674829	0.500667	0.0299	0.116884	0.069891	11.3032	3.49866	3.97627e-06	0.000445832	up	yes
79353	0	chr15	-	64815632	64825668	ENST00000333425	13	2278	ENSG00000140451	PIF1	GO:0000002(mitochondrial genome maintenance);GO:0000166(nucleotide binding);GO:0000287(magnesium ion binding);GO:0000723(telomere maintenance);GO:0000784(nuclear chromosome, telomeric region);GO:0003677(DNA binding);GO:0003678(DNA helicase activity);GO:0004386(helicase activity);GO:0005524(ATP binding);GO:0005634(nucleus);GO:0005657(replication fork);GO:0005739(mitochondrion);GO:0006260(DNA repli…	NA	K15255	EC:3.6.4.12	PIF1 5'-to-3' DNA helicase [Source:HGNC Symbol;Acc:HGNC:26220]	protein_coding	0.296742	0.96436	0.530818	0	0	0	5973.07	12.5443	5.12338e-09	1.66075e-06	up	yes
114961	0	chr19	+	9835346	9849399	ENST00000586352	5	755	ENSG00000127445	PIN1	GO:0000413(protein peptidyl-prolyl isomerization);GO:0001666(response to hypoxia);GO:0001932(regulation of protein phosphorylation);GO:0001934(positive regulation of protein phosphorylation);GO:0003755(peptidyl-prolyl cis-trans isomerase activity);GO:0003774(motor activity);GO:0005515(protein binding);GO:0005634(nucleus);GO:0005654(nucleoplasm);GO:0005737(cytoplasm);GO:0005739(mitochondrion);GO:0…	04622(RIG-I-like receptor signaling pathway)	K09578	EC:5.2.1.8	peptidylprolyl cis/trans isomerase, NIMA-interacting 1 [Source:HGNC Symbol;Acc:HGNC:8988]	nonsense_mediated_decay	0.052343	4.88467	0.278946	0	0	0	17386.5	14.0857	0.000119685	0.0110835	up	yes
10508	0	chr1	-	19920009	19923617	ENST00000375116	4	785	ENSG00000188784	PLA2G2E	GO:0004623(phospholipase A2 activity);GO:0005509(calcium ion binding);GO:0005515(protein binding);GO:0005543(phospholipid binding);GO:0005576(extracellular region);GO:0005737(cytoplasm);GO:0006629(lipid metabolic process);GO:0006644(phospholipid metabolic process);GO:0006654(phosphatidic acid biosynthetic process);GO:0006954(inflammatory response);GO:0016042(lipid catabolic process);GO:0016787(hy…	00564(Glycerophospholipid metabolism);00565(Ether lipid metabolism);00590(Arachidonic acid metabolism);00591(Linoleic acid metabolism);00592(alpha-Linolenic acid metabolism);04014(Ras signaling pathway);04270(Vascular smooth muscle contraction);04972(Pancreatic secretion);04975(Fat digestion and absorption)	K01047	EC:3.1.1.4	phospholipase A2 group IIE [Source:HGNC Symbol;Acc:HGNC:13414]	protein_coding	2.80837	2.70691	3.03166	0.8131	1.41747	0.981998	2.66047	1.41168	0.000583744	0.0442806	up	yes
221312	0	chr8	-	143916177	143975369	ENST00000527096	32	13713	ENSG00000178209	PLEC	GO:0003723(RNA binding);GO:0003779(actin binding);GO:0005198(structural molecule activity);GO:0005200(structural constituent of cytoskeleton);GO:0005515(protein binding);GO:0005737(cytoplasm);GO:0005829(cytosol);GO:0005856(cytoskeleton);GO:0005882(intermediate filament);GO:0005886(plasma membrane);GO:0005903(brush border);GO:0005925(focal adhesion);GO:0008092(cytoskeletal protein binding);GO:0008…	NA	K10388	NA	plectin [Source:HGNC Symbol;Acc:HGNC:9069]	protein_coding	1.25551	1.56494	2.02525	0.452418	0.523883	0.380244	3.57209	1.83677	9.51325e-07	0.000112193	up	yes
221308	0	chr8	-	143915153	143953920	ENST00000354958	32	14751	ENSG00000178209	PLEC	GO:0003723(RNA binding);GO:0003779(actin binding);GO:0005198(structural molecule activity);GO:0005200(structural constituent of cytoskeleton);GO:0005515(protein binding);GO:0005737(cytoplasm);GO:0005829(cytosol);GO:0005856(cytoskeleton);GO:0005882(intermediate filament);GO:0005886(plasma membrane);GO:0005903(brush border);GO:0005925(focal adhesion);GO:0008092(cytoskeletal protein binding);GO:0008…	NA	K10388	NA	plectin [Source:HGNC Symbol;Acc:HGNC:9069]	protein_coding	2.7903	5.10419	9.46543	1.11997	0.733524	0.216106	8.38807	3.06834	0.000141682	0.0128779	up	yes
221304	0	chr8	-	143915153	143942524	ENST00000357649	32	14689	ENSG00000178209	PLEC	GO:0003723(RNA binding);GO:0003779(actin binding);GO:0005198(structural molecule activity);GO:0005200(structural constituent of cytoskeleton);GO:0005515(protein binding);GO:0005737(cytoplasm);GO:0005829(cytosol);GO:0005856(cytoskeleton);GO:0005882(intermediate filament);GO:0005886(plasma membrane);GO:0005903(brush border);GO:0005925(focal adhesion);GO:0008092(cytoskeletal protein binding);GO:0008…	NA	K10388	NA	plectin [Source:HGNC Symbol;Acc:HGNC:9069]	protein_coding	0.332775	0.805615	3.2363	0.149365	0.18372	0.060007	11.1289	3.47624	0.000370159	0.0299261	up	yes
80360	0	chr15	+	73994717	74036394	ENST00000354026	7	2885	ENSG00000140464	PML	GO:0000784(nuclear chromosome, telomeric region);GO:0000785(chromatin);GO:0000792(heterochromatin);GO:0001666(response to hypoxia);GO:0001932(regulation of protein phosphorylation);GO:0002376(immune system process);GO:0003677(DNA binding);GO:0004842(ubiquitin-protein transferase activity);GO:0005515(protein binding);GO:0005634(nucleus);GO:0005654(nucleoplasm);GO:0005730(nucleolus);GO:0005737(cyto…	04120(Ubiquitin mediated proteolysis);04144(Endocytosis);05164(Influenza A);05168(Herpes simplex virus 1 infection);05200(Pathways in cancer);05202(Transcriptional misregulation in cancer);05221(Acute myeloid leukemia)	K10054	NA	promyelocytic leukemia [Source:HGNC Symbol;Acc:HGNC:9113]	protein_coding	0.640986	2.68723	1.87889	0.258633	0.253333	0.240707	6.91815	2.79039	0.000124522	0.0114475	up	yes
123706	0	chr19	+	50384367	50402665	ENST00000600746	7	999	ENSG00000062822	POLD1	GO:0000109(nucleotide-excision repair complex);GO:0000166(nucleotide binding);GO:0000723(telomere maintenance);GO:0000731(DNA synthesis involved in DNA repair);GO:0000784(nuclear chromosome, telomeric region);GO:0003676(nucleic acid binding);GO:0003677(DNA binding);GO:0003682(chromatin binding);GO:0003684(damaged DNA binding);GO:0003887(DNA-directed DNA polymerase activity);GO:0004518(nuclease ac…	03030(DNA replication);03410(Base excision repair);03420(Nucleotide excision repair);03430(Mismatch repair);03440(Homologous recombination)	K02327	EC:2.7.7.7	DNA polymerase delta 1, catalytic subunit [Source:HGNC Symbol;Acc:HGNC:9175]	retained_intron	0.882015	1.67924	1.21149	0.241346	0.241831	0.313809	4.73376	2.24299	0.0001518	0.0137063	up	yes
82204	0	chr15	-	89316320	89334824	ENST00000268124	23	4462	ENSG00000140521	POLG	GO:0002020(protease binding);GO:0003677(DNA binding);GO:0003682(chromatin binding);GO:0003887(DNA-directed DNA polymerase activity);GO:0005515(protein binding);GO:0005739(mitochondrion);GO:0005760(gamma DNA polymerase complex);GO:0006259(DNA metabolic process);GO:0006260(DNA replication);GO:0006261(DNA-dependent DNA replication);GO:0006264(mitochondrial DNA replication);GO:0006287(base-excision r…	NA	K02332	EC:2.7.7.7	DNA polymerase gamma, catalytic subunit [Source:HGNC Symbol;Acc:HGNC:9179]	protein_coding	5.15095	7.71572	8.10111	0.864585	1.49796	0.477259	7.38353	2.88431	1.62832e-06	0.00018913	up	yes
221591	0	chr8	+	144496726	144502120	ENST00000435887	10	2273	ENSG00000160972	PPP1R16A	GO:0005515(protein binding);GO:0005886(plasma membrane);GO:0008157(protein phosphatase 1 binding);GO:0016020(membrane);GO:0017020(myosin phosphatase regulator activity);GO:0019888(protein phosphatase regulator activity);GO:0035304(regulation of protein dephosphorylation);GO:0043666(regulation of phosphoprotein phosphatase activity)	NA	K17458	NA	protein phosphatase 1 regulatory subunit 16A [Source:HGNC Symbol;Acc:HGNC:14941]	protein_coding	4.35625	6.3032	6.33106	1.69631	2.31452	1.73877	2.95508	1.5632	0.000184042	0.0162474	up	yes
35942	0	chr10	+	133347368	133352548	ENST00000463201	5	587	ENSG00000165828	PRAP1	GO:0005515(protein binding);GO:0005576(extracellular region)	04140(Autophagy - animal)	K21250	NA	proline rich acidic protein 1 [Source:HGNC Symbol;Acc:HGNC:23304]	protein_coding	0.176979	1.31806	0.319302	0	0	0	6047.79	12.5622	0.000112776	0.010555	up	yes
127912	0	chr2	-	27130756	27134636	ENST00000260643	9	2127	ENSG00000138073	PREB	GO:0000139(Golgi membrane);GO:0003400(regulation of COPII vesicle coating);GO:0003677(DNA binding);GO:0005085(guanyl-nucleotide exchange factor activity);GO:0005090(Sar guanyl-nucleotide exchange factor activity);GO:0005096(GTPase activator activity);GO:0005515(protein binding);GO:0005634(nucleus);GO:0005783(endoplasmic reticulum);GO:0005789(endoplasmic reticulum membrane);GO:0006888(endoplasmic …	04141(Protein processing in endoplasmic reticulum)	K14003	NA	prolactin regulatory element binding [Source:HGNC Symbol;Acc:HGNC:9356]	protein_coding	17.3922	20.183	23.8818	6.82787	9.62586	5.04871	2.85814	1.51508	0.000236646	0.0203078	up	yes
17698	0	chr1	+	107056674	107059294	ENST00000370078	1	2621	ENSG00000198890	PRMT6	GO:0000122(negative regulation of transcription by RNA polymerase II);GO:0003682(chromatin binding);GO:0005515(protein binding);GO:0005634(nucleus);GO:0005654(nucleoplasm);GO:0005730(nucleolus);GO:0006281(DNA repair);GO:0006284(base-excision repair);GO:0006325(chromatin organization);GO:0006974(cellular response to DNA damage stimulus);GO:0008168(methyltransferase activity);GO:0008469(histone-arg…	NA	K11437	EC:2.1.1.319	protein arginine methyltransferase 6 [Source:HGNC Symbol;Acc:HGNC:18241]	protein_coding	14.5463	9.50435	12.8674	6.00642	6.47633	5.88592	2.00984	1.00708	5.94865e-05	0.00584342	up	yes
196867	0	chr6	+	83512534	83525704	ENST00000369700	2	2444	ENSG00000146250	PRSS35	GO:0004252(serine-type endopeptidase activity);GO:0005515(protein binding);GO:0005576(extracellular region);GO:0006508(proteolysis)	NA	NA	NA	serine protease 35 [Source:HGNC Symbol;Acc:HGNC:21387]	protein_coding	1.33146	0.999976	1.59359	0.535168	0.320726	0.303969	3.38404	1.75875	1.47944e-05	0.00156458	up	yes
228000	0	chr9	+	129111314	129148945	ENST00000357197	9	2653	ENSG00000119383	PTPA	GO:0000159(protein phosphatase type 2A complex);GO:0000166(nucleotide binding);GO:0000413(protein peptidyl-prolyl isomerization);GO:0003755(peptidyl-prolyl cis-trans isomerase activity);GO:0005102(signaling receptor binding);GO:0005515(protein binding);GO:0005524(ATP binding);GO:0005634(nucleus);GO:0005654(nucleoplasm);GO:0005737(cytoplasm);GO:0007052(mitotic spindle organization);GO:0008160(prot…	04931(Insulin resistance)	NA	NA	protein phosphatase 2 phosphatase activator [Source:HGNC Symbol;Acc:HGNC:9308]	protein_coding	8.03698	11.8543	9.81682	1.71573	3.54352	1.04405	4.7131	2.23668	0.000373241	0.0300763	up	yes
219970	0	chr8	+	127794559	128101256	ENST00000663753	7	1206	ENSG00000249859	PVT1	NA	NA	NA	NA	Pvt1 oncogene [Source:HGNC Symbol;Acc:HGNC:9709]	lncRNA	0.05743	0.33173	0.072688	0	0	0	1539.49	10.5882	0.000651628	0.0484139	up	yes
107512	0	chr17	-	81935403	81937248	ENST00000585244	4	578	ENSG00000183010	PYCR1	GO:0004735(pyrroline-5-carboxylate reductase activity);GO:0005515(protein binding);GO:0005739(mitochondrion);GO:0005759(mitochondrial matrix);GO:0006561(proline biosynthetic process);GO:0008652(cellular amino acid biosynthetic process);GO:0016491(oxidoreductase activity);GO:0034599(cellular response to oxidative stress);GO:0042802(identical protein binding);GO:0051881(regulation of mitochondrial …	00330(Arginine and proline metabolism)	K00286	EC:1.5.1.2	pyrroline-5-carboxylate reductase 1 [Source:HGNC Symbol;Acc:HGNC:9721]	protein_coding	2.6065	1.17662	0.094831	0	0	0	12926.5	13.658	3.28963e-05	0.00332445	up	yes
83742	0	chr16	+	590077	629271	ENST00000538492	7	2569	ENSG00000197562	RAB40C	GO:0000166(nucleotide binding);GO:0003924(GTPase activity);GO:0005525(GTP binding);GO:0005768(endosome);GO:0005886(plasma membrane);GO:0008021(synaptic vesicle);GO:0016020(membrane);GO:0016567(protein ubiquitination);GO:0019003(GDP binding);GO:0035556(intracellular signal transduction);GO:0048471(perinuclear region of cytoplasm);GO:0072659(protein localization to plasma membrane)	NA	K07928	NA	RAB40C, member RAS oncogene family [Source:HGNC Symbol;Acc:HGNC:18285]	protein_coding	1.63569	1.74251	1.53813	0.74213	0.472217	0.416523	3.01454	1.59194	0.000143812	0.0130522	up	yes
55640	0	chr12	+	55973913	55994706	ENST00000553116	6	3322	ENSG00000111540	RAB5B	GO:0000166(nucleotide binding);GO:0003924(GTPase activity);GO:0005515(protein binding);GO:0005525(GTP binding);GO:0005622(intracellular);GO:0005768(endosome);GO:0005769(early endosome);GO:0005886(plasma membrane);GO:0006886(intracellular protein transport);GO:0006897(endocytosis);GO:0007032(endosome organization);GO:0012505(endomembrane system);GO:0015031(protein transport);GO:0016020(membrane);G…	04014(Ras signaling pathway);04144(Endocytosis);04145(Phagosome);04962(Vasopressin-regulated water reabsorption);05146(Amoebiasis);05152(Tuberculosis)	K07888	NA	RAB5B, member RAS oncogene family [Source:HGNC Symbol;Acc:HGNC:9784]	protein_coding	0.073951	15.7295	0.030783	0	0	0	52780.8	15.6877	3.81189e-06	0.000427792	up	yes
190786	0	chr5	-	181239071	181243881	ENST00000503494	6	843	ENSG00000204628	RACK1	GO:0001891(phagocytic cup);GO:0001934(positive regulation of protein phosphorylation);GO:0003723(RNA binding);GO:0005080(protein kinase C binding);GO:0005102(signaling receptor binding);GO:0005515(protein binding);GO:0005634(nucleus);GO:0005654(nucleoplasm);GO:0005737(cytoplasm);GO:0005739(mitochondrion);GO:0005829(cytosol);GO:0005840(ribosome);GO:0005886(plasma membrane);GO:0006412(translation);…	05162(Measles)	K14753	NA	receptor for activated C kinase 1 [Source:HGNC Symbol;Acc:HGNC:4399]	nonsense_mediated_decay	1.85767	155.881	2.14044	1.48602	0.151277	0.270986	83.7815	6.38856	0.000162715	0.0145528	up	yes
144141	0	chr20	-	20389552	20639900	ENST00000430436	33	8769	ENSG00000188559	RALGAPA2	GO:0005096(GTPase activator activity);GO:0005515(protein binding);GO:0005615(extracellular space);GO:0005634(nucleus);GO:0005737(cytoplasm);GO:0005829(cytosol);GO:0005886(plasma membrane);GO:0043547(positive regulation of GTPase activity);GO:0046982(protein heterodimerization activity);GO:0051056(regulation of small GTPase mediated signal transduction);GO:0090630(activation of GTPase activity)	NA	NA	NA	Ral GTPase activating protein catalytic subunit alpha 2 [Source:HGNC Symbol;Acc:HGNC:16207]	protein_coding	0.143735	0.301931	0.448256	0	0	0	2979.74	11.541	1.20341e-11	1.98473e-08	up	yes
189268	0	chr5	+	168486486	168494736	ENST00000521939	5	678	ENSG00000113643	RARS1	GO:0000049(tRNA binding);GO:0000166(nucleotide binding);GO:0004812(aminoacyl-tRNA ligase activity);GO:0004814(arginine-tRNA ligase activity);GO:0005515(protein binding);GO:0005524(ATP binding);GO:0005634(nucleus);GO:0005654(nucleoplasm);GO:0005737(cytoplasm);GO:0005829(cytosol);GO:0006412(translation);GO:0006418(tRNA aminoacylation for protein translation);GO:0006420(arginyl-tRNA aminoacylation);…	00970(Aminoacyl-tRNA biosynthesis)	K01887	EC:6.1.1.19	arginyl-tRNA synthetase 1 [Source:HGNC Symbol;Acc:HGNC:9870]	retained_intron	1.15038	0.147934	1.50421	0.115397	0.031473	0.034625	15.4413	3.94873	0.000352677	0.0287005	up	yes
25162	0	chr1	+	206583272	206589272	ENST00000581888	3	4499	ENSG00000266094	RASSF5	GO:0005515(protein binding);GO:0005634(nucleus);GO:0005737(cytoplasm);GO:0005856(cytoskeleton);GO:0005874(microtubule);GO:0006915(apoptotic process);GO:0007165(signal transduction);GO:0008285(negative regulation of cell population proliferation);GO:0017016(Ras GTPase binding);GO:0031398(positive regulation of protein ubiquitination);GO:0035556(intracellular signal transduction);GO:0042981(regulat…	04014(Ras signaling pathway);04015(Rap1 signaling pathway);04218(Cellular senescence);04670(Leukocyte transendothelial migration);05200(Pathways in cancer);05223(Non-small cell lung cancer)	K08015	NA	Ras association domain family member 5 [Source:HGNC Symbol;Acc:HGNC:17609]	protein_coding	0.413585	0.170269	0.184723	0.055344	0.027487	0.024625	7.15248	2.83844	3.04254e-05	0.00309254	up	yes
214538	0	chr8	-	30382124	30385293	ENST00000519753	4	1031	ENSG00000254109	RBPMS-AS1	NA	NA	NA	NA	RBPMS antisense RNA 1 [Source:HGNC Symbol;Acc:HGNC:48721]	lncRNA	0.259498	0.401803	0.173448	0.014017	0.003753	0	46.9752	5.55383	0.000121505	0.0112223	up	yes
211502	0	chr7	+	150368809	150372162	ENST00000475514	3	1192	ENSG00000214022	REPIN1	GO:0003676(nucleic acid binding);GO:0003677(DNA binding);GO:0003723(RNA binding);GO:0005634(nucleus);GO:0005654(nucleoplasm);GO:0005664(nuclear origin of replication recognition complex);GO:0006260(DNA replication);GO:0046872(metal ion binding)	NA	NA	NA	replication initiator 1 [Source:HGNC Symbol;Acc:HGNC:17922]	protein_coding	0.535145	0.435687	0.598216	0.017987	0.070465	0.082412	9.18302	3.19897	1.06696e-05	0.00115115	up	yes
152487	0	chr22	+	23688142	23699176	ENST00000401461	12	2420	ENSG00000159496	RGL4	GO:0005085(guanyl-nucleotide exchange factor activity);GO:0007264(small GTPase mediated signal transduction);GO:0031410(cytoplasmic vesicle)	NA	NA	NA	ral guanine nucleotide dissociation stimulator like 4 [Source:HGNC Symbol;Acc:HGNC:31911]	protein_coding	0.101358	0.070866	0.133199	0	0	0	1018.08	9.99163	3.49683e-06	0.000394596	up	yes
171133	0	chr4	+	3314147	3439905	ENST00000344733	18	5469	ENSG00000159788	RGS12	GO:0000794(condensed nuclear chromosome);GO:0003924(GTPase activity);GO:0005096(GTPase activator activity);GO:0005515(protein binding);GO:0005634(nucleus);GO:0005654(nucleoplasm);GO:0005730(nucleolus);GO:0005737(cytoplasm);GO:0005829(cytosol);GO:0005886(plasma membrane);GO:0007165(signal transduction);GO:0007186(G protein-coupled receptor signaling pathway);GO:0008277(regulation of G protein-coup…	NA	K16449	NA	regulator of G protein signaling 12 [Source:HGNC Symbol;Acc:HGNC:9994]	protein_coding	0.758102	1.08142	1.00921	0	0.017521	0.012219	95.788	6.58177	4.30792e-11	5.63177e-08	up	yes
83822	0	chr16	+	670455	673059	ENST00000569358	10	1273	ENSG00000140983	RHOT2	GO:0000166(nucleotide binding);GO:0003924(GTPase activity);GO:0005509(calcium ion binding);GO:0005515(protein binding);GO:0005525(GTP binding);GO:0005654(nucleoplasm);GO:0005739(mitochondrion);GO:0005741(mitochondrial outer membrane);GO:0005829(cytosol);GO:0005886(plasma membrane);GO:0007005(mitochondrion organization);GO:0010821(regulation of mitochondrion organization);GO:0016020(membrane);GO:0…	04137(Mitophagy - animal)	K07871	EC:3.6.5.-	ras homolog family member T2 [Source:HGNC Symbol;Acc:HGNC:21169]	retained_intron	0.123939	0.20182	0.064656	0	0	0	1301.38	10.3458	0.000284081	0.0238971	up	yes
170962	0	chr4	+	2469097	2513811	ENST00000502316	8	855	ENSG00000063978	RNF4	GO:0003677(DNA binding);GO:0004842(ubiquitin-protein transferase activity);GO:0005515(protein binding);GO:0005634(nucleus);GO:0005654(nucleoplasm);GO:0005737(cytoplasm);GO:0008134(transcription factor binding);GO:0008270(zinc ion binding);GO:0016567(protein ubiquitination);GO:0016604(nuclear body);GO:0016605(PML body);GO:0016740(transferase activity);GO:0030374(nuclear receptor transcription coac…	NA	K22651	EC:2.3.2.27	ring finger protein 4 [Source:HGNC Symbol;Acc:HGNC:10067]	protein_coding	0.115944	0.436833	0.198398	0	0	0	2503.92	11.29	0.000137614	0.0125267	up	yes
36215	0	chr11	-	498788	507264	ENST00000529115	6	855	ENSG00000023191	RNH1	GO:0005515(protein binding);GO:0005654(nucleoplasm);GO:0005737(cytoplasm);GO:0005829(cytosol);GO:0006402(mRNA catabolic process);GO:0008428(ribonuclease inhibitor activity);GO:0032311(angiogenin-PRI complex);GO:0043086(negative regulation of catalytic activity);GO:0045765(regulation of angiogenesis);GO:0070062(extracellular exosome)	NA	NA	NA	ribonuclease/angiogenin inhibitor 1 [Source:HGNC Symbol;Acc:HGNC:10074]	nonsense_mediated_decay	0.425914	0.5653	0.125351	0	0	0	3721.88	11.8618	2.61901e-05	0.00268874	up	yes
85624	0	chr16	-	4798504	4802630	ENST00000585653	6	728	ENSG00000067836	ROGDI	GO:0005515(protein binding);GO:0005622(intracellular);GO:0005634(nucleus);GO:0005635(nuclear envelope);GO:0007035(vacuolar acidification);GO:0007420(brain development);GO:0008021(synaptic vesicle);GO:0008284(positive regulation of cell population proliferation);GO:0022008(neurogenesis);GO:0030054(cell junction);GO:0030097(hemopoiesis);GO:0030424(axon);GO:0030425(dendrite);GO:0031410(cytoplasmic v…	NA	NA	NA	rogdi atypical leucine zipper [Source:HGNC Symbol;Acc:HGNC:29478]	retained_intron	0.345682	0.644501	0.680259	0.070422	0.052414	0.036914	10.4566	3.38634	2.14185e-05	0.00223244	up	yes
34247	0	chr10	+	102449817	102456265	ENST00000494270	4	2068	ENSG00000269609	RPARP-AS1	NA	NA	NA	NA	RPARP antisense RNA 1 [Source:HGNC Symbol;Acc:HGNC:45238]	lncRNA	0.835435	0.090457	0.112182	0	0	0	3460.25	11.7567	1.27323e-05	0.00135936	up	yes
10901	0	chr1	+	23691806	23696835	ENST00000643754	6	1017	ENSG00000142676	RPL11	GO:0000027(ribosomal large subunit assembly);GO:0000184(nuclear-transcribed mRNA catabolic process, nonsense-mediated decay);GO:0002181(cytoplasmic translation);GO:0003723(RNA binding);GO:0003735(structural constituent of ribosome);GO:0005515(protein binding);GO:0005634(nucleus);GO:0005654(nucleoplasm);GO:0005730(nucleolus);GO:0005737(cytoplasm);GO:0005829(cytosol);GO:0005840(ribosome);GO:0006364…	03010(Ribosome)	K02868	NA	ribosomal protein L11 [Source:HGNC Symbol;Acc:HGNC:10301]	protein_coding	129.474	109.997	124.597	25.9903	45.7081	48.3232	3.03335	1.60091	0.000374154	0.0301302	up	yes
123265	0	chr19	+	49487554	49492301	ENST00000621674	7	1098	ENSG00000142541	RPL13A	GO:0000184(nuclear-transcribed mRNA catabolic process, nonsense-mediated decay);GO:0003723(RNA binding);GO:0003729(mRNA binding);GO:0003735(structural constituent of ribosome);GO:0005634(nucleus);GO:0005730(nucleolus);GO:0005737(cytoplasm);GO:0005829(cytosol);GO:0005840(ribosome);GO:0005925(focal adhesion);GO:0006412(translation);GO:0006413(translational initiation);GO:0006417(regulation of trans…	03010(Ribosome)	K02872	NA	ribosomal protein L13a [Source:HGNC Symbol;Acc:HGNC:10304]	protein_coding	54.5699	139.822	143.69	5.90307	11.9253	12.3696	11.1955	3.48485	3.91276e-07	4.70017e-05	up	yes
5106	0	X	-	119786504	119787456	ENST00000477403	2	405	ENSG00000198918	RPL39	GO:0000184(nuclear-transcribed mRNA catabolic process, nonsense-mediated decay);GO:0002181(cytoplasmic translation);GO:0002227(innate immune response in mucosa);GO:0003723(RNA binding);GO:0003735(structural constituent of ribosome);GO:0005615(extracellular space);GO:0005829(cytosol);GO:0005840(ribosome);GO:0006412(translation);GO:0006413(translational initiation);GO:0006614(SRP-dependent cotransl…	03010(Ribosome)	K02924	NA	ribosomal protein L39 [Source:HGNC Symbol;Acc:HGNC:10350]	processed_transcript	0.710899	0.850966	0.472942	0	0.087745	0	23.19	4.53543	0.000643406	0.0480062	up	yes
194456	0	chr6	-	34286969	34426046	ENST00000639877	9	2911	ENSG00000270800	RPS10-NUDT3	GO:0005829(cytosol);GO:0005840(ribosome);GO:0016787(hydrolase activity)	03010(Ribosome)	K02947	NA	RPS10-NUDT3 readthrough [Source:HGNC Symbol;Acc:HGNC:49181]	protein_coding	2.04404	1.79368	2.45525	0.763317	0.630084	0.926448	2.71266	1.43971	0.000107312	0.0100974	up	yes
151864	0	chr22	-	20241415	20267689	ENST00000416372	2	1777	ENSG00000040608	RTN4R	GO:0005515(protein binding);GO:0005783(endoplasmic reticulum);GO:0005886(plasma membrane);GO:0005887(integral component of plasma membrane);GO:0007166(cell surface receptor signaling pathway);GO:0007409(axonogenesis);GO:0008201(heparin binding);GO:0008289(lipid binding);GO:0009986(cell surface);GO:0010977(negative regulation of neuron projection development);GO:0016020(membrane);GO:0022038(corpus…	NA	K16659	NA	reticulon 4 receptor [Source:HGNC Symbol;Acc:HGNC:18601]	protein_coding	0.016794	3.58317	0.027626	0	0	0	12092	13.5618	0.000181701	0.0160638	up	yes
149873	0	chr21	-	34787801	35049344	ENST00000300305	8	6222	ENSG00000159216	RUNX1	GO:0000122(negative regulation of transcription by RNA polymerase II);GO:0000790(nuclear chromatin);GO:0000976(transcription regulatory region sequence-specific DNA binding);GO:0000977(RNA polymerase II regulatory region sequence-specific DNA binding);GO:0000978(RNA polymerase II cis-regulatory region sequence-specific DNA binding);GO:0000981(DNA-binding transcription factor activity, RNA polymer…	04530(Tight junction);04659(Th17 cell differentiation);05200(Pathways in cancer);05202(Transcriptional misregulation in cancer);05220(Chronic myeloid leukemia);05221(Acute myeloid leukemia)	NA	NA	RUNX family transcription factor 1 [Source:HGNC Symbol;Acc:HGNC:10471]	protein_coding	4.91172	0.154142	7.08559	0.056736	0.00995	0.022509	136.235	7.08995	4.62015e-08	6.84044e-06	up	yes
21082	0	chr1	+	155324577	155331114	ENST00000292254	8	2163	ENSG00000160753	RUSC1	GO:0000209(protein polyubiquitination);GO:0003779(actin binding);GO:0005515(protein binding);GO:0005634(nucleus);GO:0005737(cytoplasm);GO:0005768(endosome);GO:0005769(early endosome);GO:0005794(Golgi apparatus);GO:0005829(cytosol);GO:0005856(cytoskeleton);GO:0005874(microtubule);GO:0014069(postsynaptic density);GO:0015630(microtubule cytoskeleton);GO:0030054(cell junction);GO:0031410(cytoplasmic …	NA	K23283	NA	RUN and SH3 domain containing 1 [Source:HGNC Symbol;Acc:HGNC:17153]	protein_coding	14.3242	12.8704	4.78815	2.16011	1.45027	1.83282	5.87573	2.55477	6.66051e-05	0.0064908	up	yes
120418	0	chr19	-	38915564	38930761	ENST00000600042	17	1630	ENSG00000104835	SARS2	GO:0000049(tRNA binding);GO:0000166(nucleotide binding);GO:0003723(RNA binding);GO:0004812(aminoacyl-tRNA ligase activity);GO:0004828(serine-tRNA ligase activity);GO:0005515(protein binding);GO:0005524(ATP binding);GO:0005739(mitochondrion);GO:0005759(mitochondrial matrix);GO:0006412(translation);GO:0006418(tRNA aminoacylation for protein translation);GO:0006434(seryl-tRNA aminoacylation);GO:0016…	00970(Aminoacyl-tRNA biosynthesis)	K01875	EC:6.1.1.11	seryl-tRNA synthetase 2, mitochondrial [Source:HGNC Symbol;Acc:HGNC:17697]	protein_coding	4.94008	1.61525	0.106017	0.029015	0.051309	0.071641	43.8347	5.454	3.4938e-05	0.0035192	up	yes
38011	0	chr11	+	9758320	9811335	ENST00000658574	3	3872	ENSG00000246273	SBF2-AS1	NA	NA	NA	NA	SBF2 antisense RNA 1 [Source:HGNC Symbol;Acc:HGNC:27438]	lncRNA	0.143385	0.112356	0.121546	0	0	0	1257.62	10.2965	1.75241e-08	3.69945e-06	up	yes
766	0	X	+	17737469	17754985	ENST00000380043	7	2830	ENSG00000047634	SCML1	GO:0003682(chromatin binding);GO:0005515(protein binding);GO:0005634(nucleus);GO:0042393(histone binding);GO:0045892(negative regulation of transcription, DNA-templated)	NA	K11464	NA	Scm polycomb group protein like 1 [Source:HGNC Symbol;Acc:HGNC:10580]	protein_coding	0.329822	0.31656	0.636334	0	0	0	4275.72	12.062	1.11699e-10	1.09804e-07	up	yes
221254	0	chr8	-	143790920	143815379	ENST00000674084	37	5227	ENSG00000180900	SCRIB	GO:0001768(establishment of T cell polarity);GO:0001772(immunological synapse);GO:0001843(neural tube closure);GO:0001921(positive regulation of receptor recycling);GO:0002093(auditory receptor cell morphogenesis);GO:0005515(protein binding);GO:0005654(nucleoplasm);GO:0005737(cytoplasm);GO:0005886(plasma membrane);GO:0005911(cell-cell junction);GO:0005912(adherens junction);GO:0007275(multicellul…	04390(Hippo signaling pathway);04530(Tight junction);05165(Human papillomavirus infection);05203(Viral carcinogenesis)	K16175	NA	scribble planar cell polarity protein [Source:HGNC Symbol;Acc:HGNC:30377]	protein_coding	1.16765	1.09755	2.28403	0.132667	0.087055	0.089349	14.719	3.87961	4.161e-15	2.13055e-11	up	yes
160633	0	chr3	+	50267608	50277139	ENST00000618865	18	2925	ENSG00000012171	SEMA3B	GO:0001755(neural crest cell migration);GO:0005515(protein binding);GO:0005576(extracellular region);GO:0005615(extracellular space);GO:0005783(endoplasmic reticulum);GO:0005887(integral component of plasma membrane);GO:0007267(cell-cell signaling);GO:0007411(axon guidance);GO:0030215(semaphorin receptor binding);GO:0030335(positive regulation of cell migration);GO:0045499(chemorepellent activity…	04360(Axon guidance)	K06840	NA	semaphorin 3B [Source:HGNC Symbol;Acc:HGNC:10724]	protein_coding	23.8512	12.3752	28.7434	4.58074	4.09318	6.6086	4.25125	2.08789	2.39211e-05	0.00247858	up	yes
29024	0	chr10	-	13317439	13348298	ENST00000545675	8	2988	ENSG00000086475	SEPHS1	GO:0000166(nucleotide binding);GO:0004756(selenide, water dikinase activity);GO:0005515(protein binding);GO:0005524(ATP binding);GO:0005525(GTP binding);GO:0005634(nucleus);GO:0005737(cytoplasm);GO:0005886(plasma membrane);GO:0006464(cellular protein modification process);GO:0016020(membrane);GO:0016260(selenocysteine biosynthetic process);GO:0016301(kinase activity);GO:0016310(phosphorylation);G…	00450(Selenocompound metabolism)	K01008	EC:2.7.9.3	selenophosphate synthetase 1 [Source:HGNC Symbol;Acc:HGNC:19685]	protein_coding	3.51018	0.297348	0.114229	0	0	0.011973	327.55	8.35557	4.85595e-05	0.00482013	up	yes
227881	0	chr9	+	128689987	128694664	ENST00000372688	8	801	ENSG00000119335	SET	GO:0003677(DNA binding);GO:0003682(chromatin binding);GO:0004864(protein phosphatase inhibitor activity);GO:0005515(protein binding);GO:0005634(nucleus);GO:0005654(nucleoplasm);GO:0005737(cytoplasm);GO:0005783(endoplasmic reticulum);GO:0005811(lipid droplet);GO:0005829(cytosol);GO:0006260(DNA replication);GO:0006334(nucleosome assembly);GO:0006337(nucleosome disassembly);GO:0016032(viral process)…	NA	NA	NA	SET nuclear proto-oncogene [Source:HGNC Symbol;Acc:HGNC:10760]	protein_coding	0.196586	0.500146	0.619818	0	0	0	4388.5	12.0995	5.41142e-06	0.000601804	up	yes
90613	0	chr16	+	58515479	58519662	ENST00000310682	9	2042	ENSG00000103037	SETD6	GO:0005515(protein binding);GO:0005634(nucleus);GO:0005654(nucleoplasm);GO:0005829(cytosol);GO:0008168(methyltransferase activity);GO:0016279(protein-lysine N-methyltransferase activity);GO:0016740(transferase activity);GO:0018026(peptidyl-lysine monomethylation);GO:0019827(stem cell population maintenance);GO:0032088(negative regulation of NF-kappaB transcription factor activity);GO:0032259(meth…	NA	K05302	EC:2.1.1.-	SET domain containing 6, protein lysine methyltransferase [Source:HGNC Symbol;Acc:HGNC:26116]	protein_coding	2.45875	1.0442	1.35909	0.465315	0.374344	0.53036	3.54888	1.82737	0.000344515	0.0281118	up	yes
87893	0	chr16	+	28846689	28874205	ENST00000322610	11	3095	ENSG00000178188	SH2B1	GO:0005068(transmembrane receptor protein tyrosine kinase adaptor activity);GO:0005515(protein binding);GO:0005634(nucleus);GO:0005737(cytoplasm);GO:0005829(cytosol);GO:0005886(plasma membrane);GO:0007165(signal transduction);GO:0007169(transmembrane receptor protein tyrosine kinase signaling pathway);GO:0007596(blood coagulation);GO:0016020(membrane);GO:0030032(lamellipodium assembly);GO:0035556…	04722(Neurotrophin signaling pathway)	K12459	NA	SH2B adaptor protein 1 [Source:HGNC Symbol;Acc:HGNC:30417]	protein_coding	0.558412	2.16971	0.412676	0.04684	0.124089	0.102445	11.489	3.52218	0.000227527	0.0196211	up	yes
126124	0	chr2	-	218149	264158	ENST00000626873	13	1973	ENSG00000035115	SH3YL1	GO:0005515(protein binding);GO:0006661(phosphatidylinositol biosynthetic process);GO:0019902(phosphatase binding);GO:0032587(ruffle membrane);GO:0035091(phosphatidylinositol binding);GO:1900027(regulation of ruffle assembly)	NA	K20523	NA	SH3 and SYLF domain containing 1 [Source:HGNC Symbol;Acc:HGNC:29546]	protein_coding	0.527191	0.481233	0.541688	0.027358	0.0212	0	31.9229	4.99652	4.04239e-08	6.30402e-06	up	yes
56171	0	chr12	+	57230360	57234699	ENST00000449049	12	2121	ENSG00000182199	SHMT2	GO:0000900(translation repressor activity, mRNA regulatory element binding);GO:0002082(regulation of oxidative phosphorylation);GO:0003682(chromatin binding);GO:0003824(catalytic activity);GO:0004372(glycine hydroxymethyltransferase activity);GO:0005515(protein binding);GO:0005634(nucleus);GO:0005737(cytoplasm);GO:0005739(mitochondrion);GO:0005743(mitochondrial inner membrane);GO:0005758(mitochon…	00260(Glycine, serine and threonine metabolism);00630(Glyoxylate and dicarboxylate metabolism);00670(One carbon pool by folate);01523(Antifolate resistance)	NA	NA	serine hydroxymethyltransferase 2 [Source:HGNC Symbol;Acc:HGNC:10852]	protein_coding	0.239593	0.404057	0.159559	0	0	0	2677.36	11.3866	2.69476e-07	3.26579e-05	up	yes
56174	0	chr12	+	57230384	57234726	ENST00000553837	12	2152	ENSG00000182199	SHMT2	GO:0000900(translation repressor activity, mRNA regulatory element binding);GO:0002082(regulation of oxidative phosphorylation);GO:0003682(chromatin binding);GO:0003824(catalytic activity);GO:0004372(glycine hydroxymethyltransferase activity);GO:0005515(protein binding);GO:0005634(nucleus);GO:0005737(cytoplasm);GO:0005739(mitochondrion);GO:0005743(mitochondrial inner membrane);GO:0005758(mitochon…	00260(Glycine, serine and threonine metabolism);00630(Glyoxylate and dicarboxylate metabolism);00670(One carbon pool by folate);01523(Antifolate resistance)	NA	NA	serine hydroxymethyltransferase 2 [Source:HGNC Symbol;Acc:HGNC:10852]	nonsense_mediated_decay	1.42452	0.798616	0.439661	0	0.006091	0	437.168	8.77205	3.80211e-11	5.02398e-08	up	yes
56170	0	chr12	+	57230360	57232568	ENST00000554975	6	780	ENSG00000182199	SHMT2	GO:0000900(translation repressor activity, mRNA regulatory element binding);GO:0002082(regulation of oxidative phosphorylation);GO:0003682(chromatin binding);GO:0003824(catalytic activity);GO:0004372(glycine hydroxymethyltransferase activity);GO:0005515(protein binding);GO:0005634(nucleus);GO:0005737(cytoplasm);GO:0005739(mitochondrion);GO:0005743(mitochondrial inner membrane);GO:0005758(mitochon…	00260(Glycine, serine and threonine metabolism);00630(Glyoxylate and dicarboxylate metabolism);00670(One carbon pool by folate);01523(Antifolate resistance)	NA	NA	serine hydroxymethyltransferase 2 [Source:HGNC Symbol;Acc:HGNC:10852]	protein_coding	0.222466	0.071071	0.278805	0	0	0	1907.81	10.8977	0.000339245	0.027758	up	yes
103833	0	chr17	-	59111956	59155248	ENST00000581068	3	595	ENSG00000182628	SKA2	GO:0000278(mitotic cell cycle);GO:0000775(chromosome, centromeric region);GO:0000776(kinetochore);GO:0000777(condensed chromosome kinetochore);GO:0000940(condensed chromosome outer kinetochore);GO:0005515(protein binding);GO:0005694(chromosome);GO:0005737(cytoplasm);GO:0005819(spindle);GO:0005829(cytosol);GO:0005856(cytoskeleton);GO:0005874(microtubule);GO:0005876(spindle microtubule);GO:0007049(…	NA	NA	NA	spindle and kinetochore associated complex subunit 2 [Source:HGNC Symbol;Acc:HGNC:28006]	protein_coding	5.12789	2.81327	3.70567	1.32805	1.10522	0.736595	3.67424	1.87745	1.3045e-05	0.00138913	up	yes
117193	0	chr19	+	17470489	17504986	ENST00000598424	13	2681	ENSG00000130304	SLC27A1	GO:0000166(nucleotide binding);GO:0001579(medium-chain fatty acid transport);GO:0001676(long-chain fatty acid metabolic process);GO:0003824(catalytic activity);GO:0004467(long-chain fatty acid-CoA ligase activity);GO:0005324(long-chain fatty acid transporter activity);GO:0005515(protein binding);GO:0005737(cytoplasm);GO:0005739(mitochondrion);GO:0005743(mitochondrial inner membrane);GO:0005783(en…	03320(PPAR signaling pathway);04931(Insulin resistance)	K08745	EC:6.2.1.-	solute carrier family 27 member 1 [Source:HGNC Symbol;Acc:HGNC:10995]	protein_coding	0.059059	0.502798	0.264616	0.029259	0.019272	0.01184	13.6899	3.77504	0.000276729	0.023356	up	yes
31866	0	chr10	+	71319283	71363390	ENST00000644088	4	1927	ENSG00000198246	SLC29A3	GO:0005337(nucleoside transmembrane transporter activity);GO:0005515(protein binding);GO:0005764(lysosome);GO:0005765(lysosomal membrane);GO:0005768(endosome);GO:0005794(Golgi apparatus);GO:0005886(plasma membrane);GO:0015858(nucleoside transport);GO:0016020(membrane);GO:0016021(integral component of membrane);GO:0031902(late endosome membrane);GO:0043231(intracellular membrane-bounded organelle)…	NA	NA	NA	solute carrier family 29 member 3 [Source:HGNC Symbol;Acc:HGNC:23096]	nonsense_mediated_decay	0.888615	0.022296	2.11781	0	0	0	10095.7	13.3015	8.22017e-06	0.000897913	up	yes
170139	0	chr3	+	196227524	196232994	ENST00000475672	5	1208	ENSG00000163959	SLC51A	GO:0005515(protein binding);GO:0005783(endoplasmic reticulum);GO:0005789(endoplasmic reticulum membrane);GO:0005886(plasma membrane);GO:0015125(bile acid transmembrane transporter activity);GO:0015721(bile acid and bile salt transport);GO:0016020(membrane);GO:0016021(integral component of membrane);GO:0016323(basolateral plasma membrane);GO:0022857(transmembrane transporter activity);GO:0032782(b…	04976(Bile secretion)	K14360	NA	solute carrier family 51 subunit alpha [Source:HGNC Symbol;Acc:HGNC:29955]	retained_intron	0.169945	0.066124	0.23757	0	0	0	1578.8	10.6246	6.43828e-05	0.0062892	up	yes
112392	0	chr18	-	79902515	79951657	ENST00000474967	5	2319	ENSG00000122490	SLC66A2	GO:0005515(protein binding);GO:0005768(endosome);GO:0005802(trans-Golgi network);GO:0005829(cytosol);GO:0016020(membrane);GO:0016021(integral component of membrane);GO:0042147(retrograde transport, endosome to Golgi);GO:0045332(phospholipid translocation)	NA	NA	NA	solute carrier family 66 member 2 [Source:HGNC Symbol;Acc:HGNC:26188]	nonsense_mediated_decay	3.06504	0.305894	1.3764	0.079321	0.071279	0.069057	21.6125	4.43379	1.16904e-06	0.000136949	up	yes
100620	0	chr17	-	40630455	40645836	ENST00000646482	9	1320	ENSG00000073584	SMARCE1	GO:0000228(nuclear chromosome);GO:0000790(nuclear chromatin);GO:0000978(RNA polymerase II cis-regulatory region sequence-specific DNA binding);GO:0003677(DNA binding);GO:0003682(chromatin binding);GO:0003713(transcription coactivator activity);GO:0003723(RNA binding);GO:0005515(protein binding);GO:0005634(nucleus);GO:0005654(nucleoplasm);GO:0006325(chromatin organization);GO:0006337(nucleosome di…	04714(Thermogenesis);05225(Hepatocellular carcinoma)	K11651	NA	SWI/SNF related, matrix associated, actin dependent regulator of chromatin, subfamily e, member 1 [Source:HGNC Symbol;Acc:HGNC:11109]	protein_coding	0.356523	0.22775	0.286964	0.032049	0.048741	0.055578	6.38887	2.67556	5.75007e-05	0.00567102	up	yes
171414	0	chr4	+	7192538	7742827	ENST00000507866	27	6152	ENSG00000184985	SORCS2	GO:0005515(protein binding);GO:0005768(endosome);GO:0005886(plasma membrane);GO:0005887(integral component of plasma membrane);GO:0006886(intracellular protein transport);GO:0007218(neuropeptide signaling pathway);GO:0008188(neuropeptide receptor activity);GO:0014069(postsynaptic density);GO:0016020(membrane);GO:0016021(integral component of membrane);GO:0030054(cell junction);GO:0030425(dendrite…	NA	NA	NA	sortilin related VPS10 domain containing receptor 2 [Source:HGNC Symbol;Acc:HGNC:16698]	protein_coding	0.064338	0.141208	0.050084	0.007986	0.013513	0.006211	9.22519	3.20558	0.000154739	0.0139307	up	yes
24806	0	chr1	+	204112916	204127741	ENST00000618875	13	3476	ENSG00000143842	SOX13	GO:0000122(negative regulation of transcription by RNA polymerase II);GO:0000790(nuclear chromatin);GO:0000976(transcription regulatory region sequence-specific DNA binding);GO:0000977(RNA polymerase II regulatory region sequence-specific DNA binding);GO:0000981(DNA-binding transcription factor activity, RNA polymerase II-specific);GO:0001217(DNA-binding transcription repressor activity);GO:00036…	NA	K09269	NA	SRY-box transcription factor 13 [Source:HGNC Symbol;Acc:HGNC:11192]	protein_coding	2.47052	2.5274	1.56514	0.571131	0.605202	0.700132	3.49756	1.80635	0.000130088	0.0119033	up	yes
120152	0	chr19	+	38264576	38292451	ENST00000587090	7	1246	ENSG00000167642	SPINT2	GO:0001843(neural tube closure);GO:0004866(endopeptidase inhibitor activity);GO:0004867(serine-type endopeptidase inhibitor activity);GO:0005576(extracellular region);GO:0005737(cytoplasm);GO:0005886(plasma membrane);GO:0007163(establishment or maintenance of cell polarity);GO:0010466(negative regulation of peptidase activity);GO:0010951(negative regulation of endopeptidase activity);GO:0016020(m…	NA	NA	NA	serine peptidase inhibitor, Kunitz type 2 [Source:HGNC Symbol;Acc:HGNC:11247]	protein_coding	25.1278	39.5658	45.7978	12.9826	12.5016	11.2532	3.0076	1.58861	0.000175386	0.0155615	up	yes
182861	0	chr5	+	66144218	66157738	ENST00000612404	3	2128	ENSG00000153914	SREK1	GO:0000381(regulation of alternative mRNA splicing, via spliceosome);GO:0003676(nucleic acid binding);GO:0003723(RNA binding);GO:0005515(protein binding);GO:0005634(nucleus);GO:0005654(nucleoplasm);GO:0005681(spliceosomal complex);GO:0006397(mRNA processing);GO:0008380(RNA splicing);GO:0016607(nuclear speck)	NA	K13165	NA	splicing regulatory glutamic acid and lysine rich protein 1 [Source:HGNC Symbol;Acc:HGNC:17882]	protein_coding	1.30083	0.292136	2.23916	0.157848	0.204337	0.089944	8.47574	3.08334	0.000250332	0.021348	up	yes
65613	0	chr13	-	98455982	98519267	ENST00000444574	10	1590	ENSG00000102572	STK24	GO:0000166(nucleotide binding);GO:0004672(protein kinase activity);GO:0004674(protein serine/threonine kinase activity);GO:0005515(protein binding);GO:0005524(ATP binding);GO:0005634(nucleus);GO:0005654(nucleoplasm);GO:0005730(nucleolus);GO:0005737(cytoplasm);GO:0005794(Golgi apparatus);GO:0005829(cytosol);GO:0006468(protein phosphorylation);GO:0006915(apoptotic process);GO:0007165(signal transdu…	NA	NA	NA	serine/threonine kinase 24 [Source:HGNC Symbol;Acc:HGNC:11403]	protein_coding	1.01892	2.29056	1.33998	0	0	0	15498.2	13.9198	1.48865e-11	2.34533e-08	up	yes
12604	0	chr1	-	36339628	36385924	ENST00000373132	11	3645	ENSG00000196182	STK40	GO:0000166(nucleotide binding);GO:0003016(respiratory system process);GO:0004672(protein kinase activity);GO:0004674(protein serine/threonine kinase activity);GO:0005515(protein binding);GO:0005524(ATP binding);GO:0005634(nucleus);GO:0005654(nucleoplasm);GO:0005737(cytoplasm);GO:0005829(cytosol);GO:0005977(glycogen metabolic process);GO:0006468(protein phosphorylation);GO:0010468(regulation of ge…	NA	K16312	EC:2.7.11.1	serine/threonine kinase 40 [Source:HGNC Symbol;Acc:HGNC:21373]	protein_coding	5.93489	5.42072	5.69518	2.03038	2.74984	2.11767	2.47188	1.30561	2.84556e-05	0.00290434	up	yes
116077	0	chr19	-	13144601	13150313	ENST00000588848	5	1164	ENSG00000104915	STX10	GO:0000139(Golgi membrane);GO:0000149(SNARE binding);GO:0005484(SNAP receptor activity);GO:0005515(protein binding);GO:0005794(Golgi apparatus);GO:0005802(trans-Golgi network);GO:0005829(cytosol);GO:0006886(intracellular protein transport);GO:0006906(vesicle fusion);GO:0008021(synaptic vesicle);GO:0012505(endomembrane system);GO:0015031(protein transport);GO:0016020(membrane);GO:0016021(integral …	04130(SNARE interactions in vesicular transport)	K08498	NA	syntaxin 10 [Source:HGNC Symbol;Acc:HGNC:11428]	protein_coding	1.14292	1.04376	1.30454	0.140388	0.067852	0.088572	11.7624	3.55611	6.93934e-12	1.30733e-08	up	yes
116075	0	chr19	-	13144271	13149839	ENST00000593126	7	713	ENSG00000104915	STX10	GO:0000139(Golgi membrane);GO:0000149(SNARE binding);GO:0005484(SNAP receptor activity);GO:0005515(protein binding);GO:0005794(Golgi apparatus);GO:0005802(trans-Golgi network);GO:0005829(cytosol);GO:0006886(intracellular protein transport);GO:0006906(vesicle fusion);GO:0008021(synaptic vesicle);GO:0012505(endomembrane system);GO:0015031(protein transport);GO:0016020(membrane);GO:0016021(integral …	04130(SNARE interactions in vesicular transport)	K08498	NA	syntaxin 10 [Source:HGNC Symbol;Acc:HGNC:11428]	protein_coding	0.56274	0.510782	0.284094	0	0	0	4525.39	12.1438	2.51712e-06	0.000287474	up	yes
88648	0	chr16	+	31033805	31034877	ENST00000613541	4	649	ENSG00000103496	STX4	GO:0000149(SNARE binding);GO:0000322(storage vacuole);GO:0005484(SNAP receptor activity);GO:0005515(protein binding);GO:0005615(extracellular space);GO:0005737(cytoplasm);GO:0005768(endosome);GO:0005773(vacuole);GO:0005802(trans-Golgi network);GO:0005829(cytosol);GO:0005886(plasma membrane);GO:0006836(neurotransmitter transport);GO:0006886(intracellular protein transport);GO:0006887(exocytosis);G…	04130(SNARE interactions in vesicular transport);04962(Vasopressin-regulated water reabsorption)	K13502	NA	syntaxin 4 [Source:HGNC Symbol;Acc:HGNC:11439]	protein_coding	0.851377	0.345706	0.569655	0.107786	0.049987	0.055748	8.27431	3.04864	8.91221e-05	0.00848331	up	yes
88642	0	chr16	+	31033547	31038647	ENST00000496977	8	983	ENSG00000103496	STX4	GO:0000149(SNARE binding);GO:0000322(storage vacuole);GO:0005484(SNAP receptor activity);GO:0005515(protein binding);GO:0005615(extracellular space);GO:0005737(cytoplasm);GO:0005768(endosome);GO:0005773(vacuole);GO:0005802(trans-Golgi network);GO:0005829(cytosol);GO:0005886(plasma membrane);GO:0006836(neurotransmitter transport);GO:0006886(intracellular protein transport);GO:0006887(exocytosis);G…	04130(SNARE interactions in vesicular transport);04962(Vasopressin-regulated water reabsorption)	K13502	NA	syntaxin 4 [Source:HGNC Symbol;Acc:HGNC:11439]	nonsense_mediated_decay	3.56371	1.23288	4.65617	0.321615	0.182915	0.234123	12.7973	3.67777	2.28441e-08	4.34558e-06	up	yes
156736	0	chr3	-	9789885	9792783	ENST00000439043	3	873	ENSG00000171148	TADA3	GO:0000124(SAGA complex);GO:0000278(mitotic cell cycle);GO:0001932(regulation of protein phosphorylation);GO:0003713(transcription coactivator activity);GO:0004402(histone acetyltransferase activity);GO:0005515(protein binding);GO:0005622(intracellular);GO:0005634(nucleus);GO:0005654(nucleoplasm);GO:0005671(Ada2/Gcn5/Ada3 transcription activator complex);GO:0006357(regulation of transcription by …	05165(Human papillomavirus infection)	K11315	NA	transcriptional adaptor 3 [Source:HGNC Symbol;Acc:HGNC:19422]	protein_coding	0.800881	3.18653	0.794909	0.051786	0.058236	0.071505	26.345	4.71946	2.32252e-06	0.000266736	up	yes
123554	0	chr19	+	49877702	49883002	ENST00000594996	10	1161	ENSG00000104946	TBC1D17	GO:0005096(GTPase activator activity);GO:0005515(protein binding);GO:0005776(autophagosome);GO:0005829(cytosol);GO:0006886(intracellular protein transport);GO:0006914(autophagy);GO:0015031(protein transport);GO:0017137(Rab GTPase binding);GO:0031410(cytoplasmic vesicle);GO:0042147(retrograde transport, endosome to Golgi);GO:0055037(recycling endosome);GO:0090630(activation of GTPase activity)	04137(Mitophagy - animal)	K19945	NA	TBC1 domain family member 17 [Source:HGNC Symbol;Acc:HGNC:25699]	nonsense_mediated_decay	0.256276	0.736437	0.206431	0	0	0	3997.15	11.9648	5.19452e-06	0.000579781	up	yes
157604	0	chr3	-	17160372	17742498	ENST00000429383	22	3156	ENSG00000131374	TBC1D5	GO:0002092(positive regulation of receptor internalization);GO:0005096(GTPase activator activity);GO:0005515(protein binding);GO:0005768(endosome);GO:0005776(autophagosome);GO:0005794(Golgi apparatus);GO:0005829(cytosol);GO:0006886(intracellular protein transport);GO:0006914(autophagy);GO:0010008(endosome membrane);GO:0015031(protein transport);GO:0016020(membrane);GO:0016236(macroautophagy);GO:0…	NA	K18469	NA	TBC1 domain family member 5 [Source:HGNC Symbol;Acc:HGNC:19166]	protein_coding	4.78746	0.411539	0.43718	0.025238	0	0.074835	56.3207	5.81559	0.000499543	0.0387328	up	yes
116380	0	chr19	+	14529657	14565978	ENST00000597607	12	1164	ENSG00000099797	TECR	GO:0005515(protein binding);GO:0005634(nucleus);GO:0005783(endoplasmic reticulum);GO:0005789(endoplasmic reticulum membrane);GO:0006629(lipid metabolic process);GO:0006631(fatty acid metabolic process);GO:0006633(fatty acid biosynthetic process);GO:0006665(sphingolipid metabolic process);GO:0016020(membrane);GO:0016021(integral component of membrane);GO:0016491(oxidoreductase activity);GO:0016627…	00062(Fatty acid elongation);01040(Biosynthesis of unsaturated fatty acids)	K10258	EC:1.3.1.93	trans-2,3-enoyl-CoA reductase [Source:HGNC Symbol;Acc:HGNC:4551]	retained_intron	15.401	10.9377	17.4824	3.45886	2.03852	2.95315	5.1856	2.37451	1.12019e-09	5.73572e-07	up	yes
[truncated: 43 more rows]
